# Supplementary material for: Transcriptome profiling of low temperature-treated cassava apical shoots showed dynamic responses of tropical plant to cold stress
Source: BMC Genomics. 2012 Feb 10;13:64. doi: 10.1186/1471-2164-13-64 (PMC3339519; doi:10.1186/1471-2164-13-64)
Supplement: Additional file 3 — Differentially expressed genes (DEGs) in the three pair- comparisons from low temperature-treated samples at 0, 4, and 9 h. [file 1471-2164-13-64-S3.XLS]

## Sheet: 4 h vs 0 h
Probe Name	4 h vs 0 h_Log2 Ratio	4 h_Average	0 h_Average	E Value
CUST_10482	1.19037	11.627	10.4367	0.0269624
CUST_1058	2.90905	10.4598	7.55072	0.0161667
CUST_10800	1.02559	9.439	8.41342	0.0344341
CUST_12352	2.10656	12.6194	10.5128	0.0215985
CUST_12705	1.19655	10.5496	9.35301	0.0223686
CUST_13069	1.02862	13.6616	12.633	0.0299858
CUST_13555	2.32205	7.88289	5.56084	0.019242
CUST_13686	1.39068	11.3914	10.0007	0.0397503
CUST_14118	2.31437	8.82426	6.5099	0.0149027
CUST_14641	1.48285	15.604	14.1211	0.00431138
CUST_14887	1.18558	8.26744	7.08186	0.0100638
CUST_15211	1.65658	9.64612	7.98953	0.0197857
CUST_15754	2.8318	10.4995	7.66771	0.0181033
CUST_15828	2.55998	9.85563	7.29565	0.0103154
CUST_15942	1.51782	12.0381	10.5203	0.0011437
CUST_16489	1.21027	8.0977	6.88743	0.033002
CUST_16591	2.8537	9.9904	7.13671	0.0108919
CUST_16696	2.625	6.60661	3.98161	0.00411008
CUST_16789	1.94393	11.0182	9.07431	0.0340861
CUST_16851	1.7967	10.4607	8.66401	0.0311309
CUST_16917	2.08791	10.6982	8.61025	0.0282432
CUST_17221	1.22476	7.85321	6.62845	0.0149553
CUST_17306	1.10952	8.92819	7.81868	0.0416814
CUST_18424	1.20627	8.29296	7.08669	0.0132454
CUST_18605	2.96444	7.41274	4.44831	0.0150621
CUST_18839	1.8321	8.42061	6.58851	0.0407394
CUST_19632	1.44758	7.7616	6.31402	0.00028614
CUST_19946	1.17244	8.19807	7.02563	0.00742148
CUST_20086	1.16015	7.82062	6.66046	0.026518
CUST_20805	1.35789	7.48991	6.13202	0.0288843
CUST_2292	2.26241	9.29593	7.03352	0.0302745
CUST_2422	1.40709	8.25825	6.85116	0.022513
CUST_3978	4.73465	9.26411	4.52946	0.0120785
CUST_4549	3.58063	9.9365	6.35587	0.0234626
CUST_4827	1.53887	7.131	5.59214	0.0301851
CUST_5259	1.1833	9.36657	8.18327	0.0330189
CUST_5297	2.92796	6.86649	3.93853	0.0171556
CUST_5626	2.10694	9.09648	6.98953	0.0026111
CUST_5663	2.9074	10.1986	7.29123	0.0174052
CUST_5742	1.09646	7.93148	6.83502	0.00702175
CUST_5988	1.31343	8.33218	7.01874	0.00205439
CUST_6624	1.20141	10.5297	9.32828	0.0221394
CUST_673	1.48919	7.73609	6.2469	0.0129069
CUST_6819	1.379	8.05211	6.67311	0.00383117
CUST_6863	3.44602	7.46838	4.02236	0.0126301
CUST_7358	1.30717	14.9834	13.6763	0.0362052
CUST_7524	1.7341	10.8298	9.09565	0.0127548
CUST_7666	2.11478	15.0367	12.9219	0.00552366
CUST_8162	1.19827	11.3371	10.1388	0.0344926
CUST_8239	1.55153	10.8859	9.33441	0.003401
CUST_8747	1.17785	9.35025	8.1724	0.0253238
CUST_8810	1.80904	11.5023	9.69323	0.0353492
CUST_8980	1.75291	12.0023	10.2494	0.0103407
CUST_9105	1.66964	15.3506	13.681	0.00538988
CUST_9398	1.6672	8.03225	6.36505	0.00148812
CUST_9556	2.83943	12.2023	9.36286	0.013268
CUST_9613	2.84349	6.65809	3.8146	0.00584507
CUST_979	1.74761	6.86123	5.11362	0.00371997
CUST_13535	-1.16863	10.9373	12.1059	0.0317367
CUST_15510	-1.04373	13.5259	14.5696	0.0250091
CUST_17946	-1.61182	8.81839	10.4302	0.0299772
CUST_17954	-1.73541	12.226	13.9614	0.0353872
CUST_19213	-1.54172	6.71273	8.25445	0.0213393
CUST_19860	-1.38171	8.36895	9.75066	0.0293503
CUST_2192	-1.50508	13.9706	15.4757	0.0416072
CUST_2804	-1.21849	11.6681	12.8866	0.0333549
CUST_5741	-2.16072	10.9831	13.1439	0.00556179
CUST_5809	-1.02067	8.35253	9.3732	0.0152469
CUST_5945	-1.63283	13.454	15.0868	0.00603523
CUST_6408	-2.47308	6.76499	9.23808	0.0180361
CUST_7527	-1.47302	6.30505	7.77806	0.0316045

## Sheet: 9 h vs 0 h
Probe Name	9 h vs 0 h_Log2 Ratio	9 h_Average	0 h_Average	E Value
CUST_6747	-1.42603	8.35094	9.77697	0.0204256
CUST_13455	-1.91733	8.54235	10.4597	0.0376117
CUST_10747	2.73471	10.4206	7.68593	0.00300434
CUST_19813	-1.6563	12.3571	14.0134	0.0191974
CUST_14418	-1.44891	13.2391	14.688	0.00168305
CUST_20819	-1.22298	13.1663	14.3893	0.00885379
CUST_13051	-1.45707	12.703	14.1601	0.0445004
CUST_18481	1.23165	8.88287	7.65122	0.0135931
CUST_10013	-1.67932	13.2963	14.9757	0.00457769
CUST_13555	3.33626	8.89709	5.56084	0.000435595
CUST_7622	-1.57306	12.739	14.3121	0.0227287
CUST_18691	-1.14032	11.3601	12.5004	0.00728576
CUST_4457	1.63801	9.20522	7.56721	0.0178037
CUST_5696	-1.30734	9.95339	11.2607	0.00523677
CUST_9081	2.56355	11.4393	8.87579	0.00948784
CUST_43	-1.23898	14.7176	15.9566	0.0335378
CUST_9105	1.81633	15.4973	13.681	0.00135752
CUST_19735	1.28872	14.3627	13.074	0.0347209
CUST_5741	-3.04687	10.097	13.1439	0.00256673
CUST_16419	-1.11172	14.3409	15.4526	0.00160879
CUST_4379	-1.18587	9.2093	10.3952	0.00422177
CUST_16999	-1.35506	11.7577	13.1127	0.0252585
CUST_20457	-1.16914	11.4265	12.5957	0.020103
CUST_14725	1.0634	12.8605	11.7971	0.00180394
CUST_8870	1.39232	9.07422	7.6819	0.00643531
CUST_15546	1.61444	11.4096	9.79514	0.0054764
CUST_10998	1.14242	12.0935	10.9511	0.0499859
CUST_10706	-1.17762	11.5975	12.7752	0.00859083
CUST_15469	1.14782	15.3057	14.1579	0.0190123
CUST_10028	2.06674	13.3464	11.2797	0.00593085
CUST_18444	-1.0618	14.6378	15.6996	0.0167808
CUST_6984	-1.04608	11.8684	12.9144	0.0145147
CUST_18949	-1.11702	10.3958	11.5128	0.0302238
CUST_15545	1.18333	12.6009	11.4176	0.00970981
CUST_13410	4.62339	10.5075	5.88407	0.0105267
CUST_12311	-1.09559	11.6571	12.7527	0.00739728
CUST_5862	2.19373	14.8914	12.6977	0.0349295
CUST_5846	1.10594	14.0125	12.9065	0.0297384
CUST_15946	1.42074	13.2814	11.8607	0.0144813
CUST_14641	1.80452	15.9256	14.1211	0.00370333
CUST_5898	-1.1239	14.572	15.6959	0.0129397
CUST_8162	2.29388	12.4327	10.1388	0.00368282
CUST_2381	-1.45205	12.5263	13.9783	0.0122637
CUST_2809	2.46901	10.9839	8.51487	0.0246213
CUST_14230	-1.24352	14.8869	16.1305	0.0413401
CUST_14028	1.35422	13.7897	12.4355	0.0275517
CUST_11123	2.23056	12.1683	9.93776	0.00749506
CUST_7817	-1.08865	10.0073	11.096	0.0179187
CUST_257	-1.2052	11.6762	12.8814	0.041432
CUST_20100	1.65592	9.43248	7.77656	0.0202914
CUST_10812	-1.52056	13.1009	14.6215	0.0217013
CUST_3593	1.54665	9.65438	8.10773	0.0391069
CUST_5663	3.9156	11.2068	7.29123	0.00132522
CUST_15754	3.77997	11.4477	7.66771	0.00448095
CUST_12102	3.29153	9.97528	6.68375	0.0411757
CUST_11592	1.71916	10.9457	9.22657	0.0060348
CUST_6159	1.03391	10.0828	9.04893	0.00130339
CUST_5945	-2.1785	12.9083	15.0868	0.00922943
CUST_6665	-1.09353	8.89864	9.99217	0.0110675
CUST_17954	-2.38039	11.581	13.9614	0.00794475
CUST_13235	-1.06904	14.687	15.756	0.0333175
CUST_16156	-1.28904	9.54849	10.8375	0.044835
CUST_16205	-1.04098	11.5046	12.5456	0.0481605
CUST_16234	1.26504	11.0211	9.75604	0.0296782
CUST_16260	-1.6639	8.28102	9.94492	0.027606
CUST_16591	3.52889	10.6656	7.13671	0.0138968
CUST_16614	-1.38912	10.3438	11.7329	0.00432372
CUST_16638	1.49588	9.86695	8.37107	0.0351958
CUST_1256	2.07427	8.0626	5.98833	0.037955
CUST_17123	1.01352	6.39647	5.38295	0.0182555
CUST_9469	2.02305	11.6598	9.6367	0.0319908
CUST_9556	4.06413	13.427	9.36286	0.00555885
CUST_10018	1.01405	12.2641	11.25	0.0296949
CUST_10331	-1.33994	12.1855	13.5254	0.00529188
CUST_11923	1.85491	12.4355	10.5806	0.018338
CUST_12040	-1.35112	6.9546	8.30572	0.0292349
CUST_12418	-1.07321	9.16468	10.2379	0.0397962
CUST_12421	2.12143	11.9794	9.858	0.00497587
CUST_12574	1.65083	8.78871	7.13788	0.0275901
CUST_12882	4.18691	15.3273	11.1404	0.0108134
CUST_12992	1.92242	9.38429	7.46187	0.0180021
CUST_13372	2.72037	11.9204	9.20003	0.00284918
CUST_13472	-1.16411	7.58772	8.75183	0.00872791
CUST_13515	-1.54915	8.21524	9.76438	0.000662382
CUST_17597	-1.77422	9.86985	11.6441	0.00340938
CUST_1911	1.57428	12.7999	11.2256	0.0072042
CUST_1938	-1.07323	13.8049	14.8781	0.0450005
CUST_2227	1.04562	11.6762	10.6305	0.0472825
CUST_3051	1.10881	7.49869	6.38988	0.00189792
CUST_3083	1.12591	12.3216	11.1957	0.0338692
CUST_3534	1.17574	14.1987	13.023	0.0409337
CUST_4231	3.10962	10.4652	7.35556	0.0250822
CUST_17946	-2.94003	7.49019	10.4302	0.000618255
CUST_4549	4.03788	10.3937	6.35587	0.00076873
CUST_4914	1.19787	7.33926	6.14139	0.00474892
CUST_4969	2.82151	12.4612	9.63969	0.0132672
CUST_4984	-1.22274	11.7971	13.0199	0.0182279
CUST_5336	3.86421	10.0785	6.2143	0.0450282
CUST_5474	-1.40865	10.3125	11.7212	0.0119073
CUST_5487	-3.26048	6.89163	10.1521	0.00756891
CUST_14622	-1.38	10.5642	11.9442	0.0303804
CUST_14681	1.14166	11.1303	9.9886	0.0326092
CUST_14929	1.20696	10.8084	9.60141	0.00127473
CUST_15061	-1.4758	6.85843	8.33423	0.0196297
CUST_15413	1.89633	10.3524	8.45608	0.0155022
CUST_15416	1.42765	11.8551	10.4275	0.00548748
CUST_18368	-1.65716	11.5831	13.2402	0.00258796
CUST_18370	-2.02594	7.64653	9.67247	0.00092063
CUST_16520	1.20449	7.27349	6.06899	0.0308601
CUST_16917	3.47526	12.0855	8.61025	0.000141425
CUST_17306	1.20699	9.02566	7.81868	0.0114756
CUST_17347	-1.34484	5.99622	7.34106	0.0147326
CUST_18424	1.89668	8.98337	7.08669	0.00253978
CUST_17742	4.6464	8.69703	4.05063	1.66104e-05
CUST_17790	-1.13278	9.79752	10.9303	0.00773457
CUST_1340	1.98813	7.87101	5.88288	0.0118365
CUST_18196	-1.31665	11.9446	13.2613	0.0261405
CUST_18218	-1.05378	12.549	13.6028	0.0161534
CUST_5990	3.76762	13.0247	9.25712	0.0425901
CUST_6022	1.18729	8.48201	7.29472	0.000979973
CUST_6081	-1.26928	11.8121	13.0813	0.0158915
CUST_6083	2.28677	15.9151	13.6283	0.0106461
CUST_6339	2.10797	7.98475	5.87678	0.00307342
CUST_6352	1.17444	13.4089	12.2345	0.0091362
CUST_6384	-1.01279	8.4058	9.4186	0.0215369
CUST_6408	-2.30919	6.92889	9.23808	0.0106897
CUST_6415	1.28234	11.9854	10.7031	0.00677927
CUST_6432	1.39589	8.96607	7.57019	0.0117688
CUST_6757	3.72466	8.82934	5.10468	0.00275737
CUST_6759	-1.48843	13.1164	14.6048	0.0225841
CUST_6762	-1.06077	5.6365	6.69727	0.0440306
CUST_18664	-1.28378	13.4791	14.7629	0.0167239
CUST_7076	1.0084	13.9029	12.8945	0.015484
CUST_18677	2.96533	10.558	7.59271	0.023078
CUST_7101	-1.31063	9.17708	10.4877	0.0233415
CUST_18685	1.04581	8.98126	7.93545	0.0485876
CUST_7204	-1.12322	10.1153	11.2386	0.018433
CUST_7513	-1.59234	8.2416	9.83394	0.0140644
CUST_7524	2.79221	11.8879	9.09565	0.000689729
CUST_18720	-1.24874	11.6421	12.8908	0.00577235
CUST_8975	1.11076	9.20402	8.09326	0.00830553
CUST_8980	2.62717	12.8766	10.2494	0.00024767
CUST_19871	2.20907	7.03843	4.82936	0.0380202
CUST_19946	1.99484	9.02047	7.02563	0.0225401
CUST_19160	1.04621	9.13202	8.08581	0.0245752
CUST_20655	2.30605	9.15113	6.84508	0.0184439
CUST_222	2.47068	8.17248	5.7018	0.00279647
CUST_428	2.42095	8.45208	6.03113	0.00328765
CUST_558	1.10416	11.7087	10.6046	0.0240001
CUST_852	-1.32744	10.0602	11.3877	0.0349204
CUST_869	1.39296	13.2893	11.8963	0.0248005
CUST_19234	-1.38841	10.6115	11.9999	0.0051415
CUST_1149	3.71911	8.26686	4.54774	0.00169238
CUST_19250	1.05058	8.9613	7.91072	0.00567755
CUST_1242	2.76695	8.04383	5.27687	0.01593
CUST_1805	-1.28685	7.9262	9.21305	0.0168603
CUST_10718	-1.0944	11.6801	12.7745	0.00137966
CUST_11133	1.62875	16.1246	14.4958	0.0390357
CUST_11273	1.18547	14.0614	12.876	0.0335749
CUST_11291	-1.16188	11.5848	12.7466	0.0229506
CUST_11727	1.82979	8.6127	6.78291	0.0329537
CUST_11786	3.47652	10.6625	7.186	0.00657543
CUST_11831	1.01855	12.7043	11.6857	0.0314511
CUST_12159	3.43084	8.81075	5.37991	0.0231856
CUST_12238	2.55262	9.77226	7.21964	0.0295274
CUST_19632	2.82684	9.14086	6.31402	0.0475717
CUST_12645	-1.11428	10.1486	11.2629	0.012253
CUST_12736	-1.37766	10.1606	11.5383	0.0306217
CUST_12792	-1.26991	11.0382	12.3081	0.0410714
CUST_12833	2.73016	8.74349	6.01333	0.00501201
CUST_12834	-1.06324	7.03918	8.10241	0.0209973
CUST_13214	-1.19734	10.9194	12.1167	0.00279537
CUST_13281	1.6174	10.1976	8.58023	0.00904125
CUST_13614	2.17303	14.7383	12.5653	0.0232209
CUST_13673	3.61281	10.8076	7.19482	0.00387066
CUST_13760	1.08632	9.06927	7.98295	0.0052279
CUST_14095	-1.04779	11.7241	12.7719	0.016392
CUST_14153	2.08151	13.1905	11.109	0.0241137
CUST_14166	-1.12403	9.72483	10.8489	0.035116
CUST_14180	5.51447	10.4436	4.92915	0.00436867
CUST_14556	-1.16877	10.9674	12.1362	0.021163
CUST_6656	-1.02834	8.57022	9.59855	0.00456869
CUST_7133	1.01184	13.5622	12.5503	0.0166724
CUST_7853	-1.14441	12.0056	13.15	0.0282359
CUST_8239	1.67845	11.0129	9.33441	0.00482019
CUST_18517	1.26551	14.8677	13.6022	0.0171246
CUST_19399	1.07228	9.71528	8.643	0.013323
CUST_19775	-1.12631	10.0877	11.214	0.0294336
CUST_20542	1.51971	10.0394	8.51967	0.0406338
CUST_511	-1.38346	7.36897	8.75242	0.00636085
CUST_9720	-1.09044	13.0148	14.1053	0.0493771
CUST_9756	-1.0057	10.9973	12.003	0.00573025
CUST_10091	1.06643	10.4691	9.40269	0.0249013
CUST_10578	-1.47202	10.1666	11.6386	0.00486889
CUST_12230	-1.22199	13.5033	14.7253	0.00510336
CUST_13571	1.06814	9.63283	8.56469	0.00844157
CUST_2772	-1.41845	13.2062	14.6247	0.0475487
CUST_4827	2.24101	7.83315	5.59214	0.0118499
CUST_5115	-1.12365	10.9865	12.1102	0.012293
CUST_5199	-1.16168	11.9079	13.0696	0.0318487
CUST_14327	-1.03564	11.8269	12.8626	0.0231667
CUST_14791	-1.0392	11.5879	12.6271	0.0430558
CUST_15137	-1.23274	7.25847	8.49122	0.00360827
CUST_15554	1.27275	14.8927	13.6199	0.00505692
CUST_15895	-1.04591	9.05582	10.1017	0.00517966
CUST_16792	-2.09322	10.1577	12.251	0.00754081
CUST_18065	-1.21669	14.1695	15.3862	0.0141882
CUST_5792	1.68143	9.57675	7.89532	0.0131253
CUST_5800	-1.23582	13.2972	14.533	0.0134254
CUST_6563	1.72108	8.66395	6.94287	0.0341635
CUST_6624	1.15145	10.4797	9.32828	0.0114269
CUST_7257	1.5436	11.3909	9.84727	0.0103385
CUST_7273	1.91859	7.81289	5.89429	0.00278029
CUST_7590	3.93614	11.1156	7.17943	0.000248112
CUST_7666	2.45374	15.3756	12.9219	0.0119122
CUST_8767	1.763	8.98106	7.21806	0.03607
CUST_8810	2.16418	11.8574	9.69323	0.015342
CUST_298	1.44238	11.1955	9.75312	0.0396795
CUST_662	-1.01502	13.1389	14.1539	0.00500911
CUST_688	-1.83516	11.6287	13.4638	0.00243513
CUST_1521	-2.41936	13.6699	16.0893	0.00282552
CUST_10025	-2.64631	10.8631	13.5094	0.00987295
CUST_11075	-1.52405	10.92	12.444	0.0144858
CUST_11479	-1.17653	11.8333	13.0098	0.0217952
CUST_11919	1.44081	10.6282	9.1874	0.0192852
CUST_13011	-1.34561	14.5063	15.8519	0.0455847
CUST_14243	1.01743	9.59683	8.5794	0.0178559
CUST_2201	-1.05294	13.2606	14.3135	0.0144418
CUST_2986	2.06867	9.20744	7.13877	0.00212516
CUST_3146	-1.36454	8.51196	9.8765	0.000624573
CUST_3486	-1.02567	13.0994	14.125	0.0365956
CUST_5466	2.06657	10.1818	8.1152	0.0150827
CUST_5468	-1.20367	13.7428	14.9465	0.0261252
CUST_8723	2.34385	10.3264	7.98258	0.00764612
CUST_8747	2.10951	10.2819	8.1724	0.0101957
CUST_8771	2.23512	7.36346	5.12834	0.017819
CUST_8784	-1.19061	12.3615	13.5521	0.00717406
CUST_9071	1.01548	10.591	9.57556	0.0448123
CUST_9451	-1.28542	11.2125	12.498	0.0340116
CUST_9949	-1.21276	10.9635	12.1763	0.0136848
CUST_10020	-1.51623	9.6627	11.1789	0.0401214
CUST_10482	1.04145	11.4781	10.4367	0.0439299
CUST_11514	-1.07426	13.5939	14.6681	0.00488796
CUST_11895	-1.11167	12.7725	13.8842	0.0215693
CUST_1058	3.8608	11.4115	7.55072	0.00457642
CUST_1453	-1.1292	14.1207	15.2499	0.0257609
CUST_2332	4.02232	15.2194	11.197	0.0494726
CUST_2683	4.01226	11.1316	7.11933	0.0032342
CUST_3117	-2.42559	10.7266	13.1522	0.000187066
CUST_4548	-2.18836	11.5969	13.7852	0.0259192
CUST_15274	-1.2674	10.7392	12.0066	0.0348997
CUST_15293	1.84571	6.93237	5.08666	0.0184987
CUST_15703	-1.02558	10.1661	11.1917	0.0117099
CUST_16398	-1.03727	9.14461	10.1819	0.00397092
CUST_16567	1.0707	10.4164	9.34569	0.00771158
CUST_16864	2.31136	14.0628	11.7515	0.0412692
CUST_16901	-1.50338	14.1604	15.6637	0.00505029
CUST_17311	-1.52838	7.84991	9.37829	0.00987129
CUST_5609	-1.96884	12.0061	13.975	0.0224216
CUST_6761	2.32895	9.73179	7.40284	0.0118398
CUST_6804	1.26589	10.7863	9.52043	0.0199991
CUST_6819	1.73439	8.4075	6.67311	0.000521458
CUST_7077	1.6136	10.5583	8.9447	0.0013132
CUST_8237	1.2389	8.10722	6.86832	0.00612896
CUST_18521	-1.36077	11.4268	12.7876	0.00350012
CUST_18605	4.58923	9.03753	4.44831	0.000743274
CUST_19916	4.79449	9.38053	4.58604	0.00851815
CUST_19994	1.71024	8.67283	6.96258	0.0124376
CUST_20272	-1.50375	9.46208	10.9658	0.00400773
CUST_155	2.9031	7.21943	4.31634	0.00645921
CUST_854	2.44178	7.67576	5.23397	0.0275871
CUST_945	-1.1344	14.3503	15.4847	0.0143716
CUST_9341	1.32609	12.3315	11.0054	0.0196213
CUST_10793	1.89933	10.175	8.27569	0.00390608
CUST_11206	-1.00123	12.3452	13.3464	0.000563949
CUST_11303	1.41887	12.6814	11.2626	0.0217068
CUST_11642	-1.95748	8.68928	10.6468	0.00776559
CUST_12352	1.84091	12.3537	10.5128	0.000289689
CUST_13686	1.75275	11.7535	10.0007	0.0159995
CUST_2403	3.62359	8.13443	4.51084	0.00223706
CUST_3270	-1.0727	11.0984	12.1711	0.0430221
CUST_3706	-1.04273	12.0475	13.0903	0.00742598
CUST_3726	-1.21897	13.5969	14.8159	0.00303281
CUST_15483	1.7765	13.1751	11.3986	0.0244519
CUST_15510	-1.85876	12.7109	14.5696	0.00321186
CUST_16763	-1.34574	14.813	16.1588	0.031405
CUST_17209	-1.44155	10.292	11.7336	0.00141946
CUST_17613	-1.06004	10.5998	11.6598	0.00281382
CUST_5809	-2.54669	6.82651	9.3732	0.028104
CUST_8037	-1.56021	9.05057	10.6108	0.0177138
CUST_8067	2.22306	10.0893	7.86626	0.00823905
CUST_8448	3.41951	9.42995	6.01045	0.011333
CUST_8457	1.3875	11.3763	9.9888	0.00357372
CUST_9148	1.24267	8.43915	7.19649	0.0104741
CUST_18843	-1.47856	10.0053	11.4839	0.00888935
CUST_19209	1.21208	11.4803	10.2682	0.0434264
CUST_19213	-2.59282	5.66164	8.25445	0.00209049
CUST_10767	-1.56511	6.68851	8.25362	0.0247879
CUST_11255	-2.05108	9.23566	11.2867	0.0192213
CUST_734	-1.35412	12.2157	13.5698	0.00112978
CUST_12288	1.21562	13.2454	12.0298	0.0156221
CUST_4818	1.07164	9.42797	8.35633	0.0298185
CUST_4831	-1.0222	12.9709	13.9931	0.0291091
CUST_7036	1.00385	14.4821	13.4782	0.0118273
CUST_7358	1.77112	15.4474	13.6763	0.0214035
CUST_8472	-1.00285	12.6452	13.648	0.000628727
CUST_3748	2.55507	9.03695	6.48188	0.00885189
CUST_3884	-1.09764	11.9354	13.033	0.000964896
CUST_20081	4.50208	8.31668	3.8146	0.0124511
CUST_261	4.29768	9.46337	5.16569	0.00126416
CUST_627	3.10259	13.2236	10.121	0.03462
CUST_9847	3.23785	7.97375	4.73589	0.00711748
CUST_13069	1.24945	13.8825	12.633	0.00773091
CUST_3021	-1.16403	13.3443	14.5083	0.034
CUST_3430	-1.23404	13.1681	14.4021	0.0209428
CUST_5426	1.18208	10.8269	9.64482	0.0418434
CUST_5650	1.61153	8.06211	6.45058	0.00249453
CUST_5685	1.73997	14.8254	13.0854	0.0139799
CUST_10324	-1.45347	10.215	11.6685	0.0104506
CUST_10989	-1.478	10.9472	12.4252	0.0345576
CUST_11905	-1.36887	11.1162	12.485	0.0232257
CUST_12549	1.37505	16.0552	14.6801	0.0226612
CUST_12938	3.89099	7.83673	3.94574	0.0153731
CUST_13847	-1.03114	12.9923	14.0235	0.0138336
CUST_17305	-1.24064	14.2094	15.45	0.00528087
CUST_18574	2.14304	9.79597	7.65293	0.00956622
CUST_18916	1.35073	8.7576	7.40687	0.0064385
CUST_19011	-1.13447	12.8373	13.9717	0.0298177
CUST_19788	1.12294	12.2176	11.0946	0.0496179
CUST_19860	-1.17339	8.57727	9.75066	0.00837503
CUST_20695	-1.26253	11.8739	13.1364	0.00872271
CUST_9208	-1.25265	12.1509	13.4036	0.00778022
CUST_10800	1.38487	9.79829	8.41342	0.0296572
CUST_12659	1.11188	12.9466	11.8347	0.0476511
CUST_12705	1.77711	11.1301	9.35301	0.00758856
CUST_13272	1.09996	6.88607	5.78611	0.0397155
CUST_2391	-1.29764	7.60166	8.8993	0.0143418
CUST_2804	-1.49869	11.3879	12.8866	0.00755032
CUST_5224	3.36556	7.18016	3.8146	0.0198105
CUST_15126	-1.4945	9.12146	10.616	0.0272348
CUST_15211	1.96762	9.95715	7.98953	0.00438277
CUST_7285	-1.18619	9.84405	11.0302	0.0267807
CUST_7714	-1.25959	12.8475	14.1071	0.0140281
CUST_8084	-1.68058	12.8121	14.4926	0.0181559
CUST_8086	-1.06083	12.1623	13.2231	0.0133483
CUST_8087	-1.98194	6.08433	8.06627	0.0196098
CUST_3426	2.14831	8.8293	6.68099	0.00367258
CUST_18473	1.07573	9.09363	8.0179	0.0194631
CUST_3520	-1.01935	12.6195	13.6388	0.037998
CUST_5626	2.45685	9.44638	6.98953	0.00262351
CUST_14118	3.69322	10.2031	6.5099	0.000285192
CUST_19643	1.11337	10.5066	9.39326	0.0481962
CUST_5259	2.45937	10.6426	8.18327	0.0101851
CUST_2776	1.72085	8.06213	6.34127	0.0208531
CUST_8038	1.34909	11.1175	9.7684	0.0422834
CUST_8726	-1.13815	8.37658	9.51473	0.0154078
CUST_15138	-1.19786	9.90115	11.099	0.0179997
CUST_19301	4.62331	10.3076	5.68428	0.00438378
CUST_10568	-1.99133	13.1541	15.1454	0.00834185
CUST_15215	1.44953	8.29467	6.84514	0.00134224
CUST_14513	1.26023	8.20159	6.94136	0.0119976
CUST_7595	-1.63085	14.0899	15.7208	0.00167112
CUST_5586	-1.22082	8.6964	9.91722	0.0082036
CUST_20474	-1.03924	12.3475	13.3868	0.0450099
CUST_20050	-1.5113	12.5612	14.0725	0.0114204
CUST_20738	1.33075	9.90211	8.57137	0.0108776
CUST_10964	1.14401	12.1857	11.0416	0.0328459
CUST_6074	-1.02774	6.78145	7.80919	0.0246179
CUST_337	-1.13197	8.48326	9.61523	0.00107591
CUST_6897	2.39412	9.08677	6.69265	0.0113292
CUST_12751	-1.3895	8.89952	10.289	0.0141306
CUST_20670	3.55478	8.04773	4.49295	0.00497955
CUST_4009	1.21477	6.50414	5.28937	0.0268645
CUST_5835	1.55825	9.26075	7.7025	0.00684241
CUST_242	5.11536	9.57422	4.45886	0.0453801
CUST_816	-1.29011	7.60746	8.89758	0.0193992
CUST_6863	4.17237	8.19473	4.02236	0.00198389
CUST_3190	-1.31678	9.50035	10.8171	0.0301518
CUST_7323	-1.5494	10.3697	11.9191	0.00360593
CUST_8357	-1.19588	6.6241	7.81997	0.0488157
CUST_4381	3.73345	10.3454	6.61193	0.00395031
CUST_4383	3.63281	11.6414	8.00855	0.0256556
CUST_15110	2.57452	10.0276	7.45311	0.0272313
CUST_11940	1.42981	10.1686	8.73876	0.024563
CUST_20765	2.01696	9.57288	7.55592	0.0147257
CUST_4787	-1.11115	10.418	11.5292	0.0135948
CUST_15027	1.10601	10.7569	9.65085	0.0126195
CUST_4761	1.07222	7.24517	6.17296	0.00963836
CUST_979	1.93649	7.05011	5.11362	0.00258696
CUST_1576	2.52818	11.7554	9.22723	0.02478
CUST_736	-1.4564	6.72719	8.18359	0.0104105
CUST_15952	-1.36514	9.95473	11.3199	0.00564489
CUST_6242	1.10482	6.64313	5.5383	0.0102423
CUST_4922	-1.00184	7.04243	8.04426	0.00308498
CUST_1526	-1.45101	9.11143	10.5624	0.0245974
CUST_20113	2.34469	8.71312	6.36843	0.0097268
CUST_4130	-1.27782	7.10555	8.38338	0.00106237
CUST_20386	-1.39304	6.96756	8.36059	0.0494763
CUST_244	-1.01766	6.25396	7.27162	0.0475617
CUST_14809	-1.02542	9.13526	10.1607	0.00655365
CUST_9767	3.16706	11.9224	8.75535	0.0113027
CUST_2294	-1.55292	12.0909	13.6438	0.048284
CUST_13535	-2.12232	9.98361	12.1059	0.000711881
CUST_4901	-1.63674	7.21232	8.84906	0.0374119
CUST_15599	1.11361	10.2895	9.1759	0.0244986
CUST_5182	1.08951	9.04724	7.95773	0.0175908
CUST_6131	2.87725	7.12118	4.24393	0.0170389
CUST_10138	1.22889	8.23826	7.00936	0.0313834
CUST_5988	1.81758	8.83632	7.01874	0.0245246
CUST_12986	4.37243	8.18702	3.8146	0.0385404
CUST_5552	-1.48967	10.7306	12.2203	0.01446
CUST_7691	1.3058	13.1204	11.8146	0.000363921
CUST_8409	-1.36703	7.87574	9.24278	0.0146512
CUST_18940	-1.28553	7.92137	9.2069	0.0171824
CUST_10808	-1.30911	7.01725	8.32636	0.0310966
CUST_15592	1.60098	8.83303	7.23205	0.0181929
CUST_15828	4.40405	11.6997	7.29565	0.00283672
CUST_12628	3.29092	8.17001	4.8791	0.000761844
CUST_7667	2.04087	7.70236	5.66148	0.0164754
CUST_13718	-1.73759	7.17075	8.90834	0.00258794
CUST_9566	1.71016	8.92553	7.21538	0.0209068
CUST_3996	-1.63846	11.119	12.7575	0.00219191
CUST_8188	-1.51181	6.37969	7.8915	0.0333548
CUST_8203	-2.52393	8.76035	11.2843	0.00454671
CUST_8140	-1.31139	8.96772	10.2791	0.0212491
CUST_6276	-2.27293	6.72265	8.99559	0.0121392
CUST_11620	4.57516	8.38976	3.8146	0.0139121
CUST_4530	1.49876	8.43049	6.93173	0.0450643
CUST_16851	2.47163	11.1356	8.66401	0.00331185
CUST_11310	-1.17838	7.72844	8.90682	0.000190338
CUST_2755	-2.39064	9.326	11.7166	0.00312139
CUST_7117	1.45758	8.27364	6.81606	0.0339041
CUST_3978	5.29074	9.82021	4.52946	0.0017301
CUST_20805	1.21524	7.34726	6.13202	0.000525421
CUST_11484	-1.45498	10.1445	11.5994	0.00443109
CUST_16730	-1.24416	10.237	11.4812	0.0197752
CUST_2693	-1.47751	6.85254	8.33005	0.00241864
CUST_6374	-1.6428	11.0665	12.7093	0.00774793
CUST_2292	2.96254	9.99607	7.03352	0.0166806
CUST_11367	1.64997	7.68324	6.03327	0.00390697
CUST_1113	3.26259	10.2178	6.95525	0.0381826
CUST_5998	1.56515	6.92608	5.36093	0.0172335
CUST_1923	-1.8457	5.37511	7.22081	0.0183747
CUST_11109	3.11072	9.58566	6.47493	0.00227942
CUST_11111	2.14473	9.45833	7.3136	0.00683226
CUST_11507	1.62738	6.64204	5.01465	0.00337548
CUST_8934	1.89642	7.5217	5.62528	0.0113931
CUST_2930	-1.18231	11.6403	12.8226	0.0199895
CUST_6195	1.05204	7.04022	5.98818	0.0271528
CUST_1311	1.83345	7.86695	6.0335	0.00678229
CUST_5212	1.01265	11.1145	10.1019	0.0344679
CUST_20137	1.0377	7.03713	5.99943	0.0167966
CUST_20763	1.24007	8.53672	7.29665	0.0342534
CUST_7316	1.0109	7.39556	6.38466	0.0474352
CUST_14302	3.07445	10.7493	7.67481	0.0350074
CUST_8152	-1.45151	6.77898	8.23049	0.0129986
CUST_2422	1.11989	7.97104	6.85116	0.0352724
CUST_2870	-1.01559	7.97732	8.99291	0.00173026
CUST_3178	2.92959	7.45774	4.52815	0.0263928
CUST_13948	1.08245	12.8841	11.8017	0.0023798
CUST_9661	1.88475	8.83115	6.9464	0.00219551
CUST_5765	-1.61511	10.5191	12.1342	0.0208553

## Sheet: 9 h vs 4 h
Probe Name	9 h vs 4 h_Log2 Ratio	9 h_Average	4 h_Average	E Value
CUST_10877	2.57679	9.25751	6.68071	0.0390738
CUST_11123	1.58973	12.1683	10.5786	0.0169336
CUST_1113	2.58212	10.2178	7.63571	0.0112505
CUST_1149	4.17186	8.26686	4.095	0.00106697
CUST_11518	2.34403	12.3877	10.0437	0.0259124
CUST_1152	1.51094	10.1956	8.68463	0.0466965
CUST_11786	3.32036	10.6625	7.34216	0.0135347
CUST_11923	1.80927	12.4355	10.6262	0.0200808
CUST_12047	1.40453	7.6728	6.26827	0.00405135
CUST_12159	2.80802	8.81075	6.00273	0.027873
CUST_12461	2.40662	12.2628	9.85619	0.0403959
CUST_12549	1.29896	16.0552	14.7562	0.0275069
CUST_12768	1.30744	13.3217	12.0143	0.0292622
CUST_12833	2.32956	8.74349	6.41393	0.0122194
CUST_12869	1.1466	12.5025	11.3559	0.00319769
CUST_12882	3.25517	15.3273	12.0721	0.0280676
CUST_12938	2.49917	7.83673	5.33756	0.0463581
CUST_12986	4.3775	8.18702	3.80953	0.0383566
CUST_12992	1.54868	9.38429	7.83562	0.00411698
CUST_1311	1.00215	7.86695	6.8648	0.0477061
CUST_1340	1.6189	7.87101	6.25211	0.0258798
CUST_13410	2.42825	10.5075	8.07922	0.03943
CUST_13614	1.84321	14.7383	12.8951	0.0369074
CUST_13963	1.13572	12.6703	11.5345	0.00965914
CUST_14028	1.53836	13.7897	12.2514	0.00453072
CUST_14039	1.93838	12.3879	10.4495	0.0397728
CUST_14118	1.37885	10.2031	8.82426	0.0383331
CUST_14180	5.64109	10.4436	4.80253	0.00251965
CUST_14681	1.35891	11.1303	9.77134	0.00072682
CUST_14955	3.34937	12.7025	9.35316	0.0129191
CUST_15215	1.12763	8.29467	7.16704	0.00569877
CUST_15483	1.72439	13.1751	11.4507	0.0253105
CUST_15545	1.03606	12.6009	11.5648	0.0357643
CUST_15546	1.11701	11.4096	10.2926	0.0138936
CUST_15554	1.15305	14.8927	13.7396	0.0233467
CUST_15592	1.15742	8.83303	7.67561	0.0265722
CUST_1576	2.16858	11.7554	9.58684	0.0198599
CUST_15828	1.84407	11.6997	9.85563	0.0311855
CUST_16864	2.01471	14.0628	12.0481	0.00351003
CUST_17985	1.09024	13.4074	12.3172	0.0476337
CUST_18517	1.12619	14.8677	13.7415	0.0365178
CUST_18574	1.73857	9.79597	8.05741	0.0222797
CUST_1911	1.22791	12.7999	11.572	0.00118735
CUST_19301	3.30371	10.3076	7.00388	0.0175497
CUST_20081	2.35839	8.31668	5.95829	0.0256832
CUST_20172	1.83597	10.0944	8.25842	0.0337438
CUST_20738	1.54453	9.90211	8.35758	0.00169676
CUST_222	1.73996	8.17248	6.43252	0.0030155
CUST_2353	1.3165	12.1764	10.8599	0.0488996
CUST_2403	1.76486	8.13443	6.36957	0.0325323
CUST_242	4.46535	9.57422	5.10888	0.0452667
CUST_2542	1.22049	9.35691	8.13641	0.0055475
CUST_261	1.48478	9.46337	7.97859	0.0280702
CUST_2683	3.64121	11.1316	7.49038	0.00432974
CUST_2986	1.05076	9.20744	8.15667	0.033012
CUST_3051	1.01285	7.49869	6.48583	0.00636543
CUST_3371	2.20659	9.6609	7.45431	0.0345177
CUST_3426	1.40426	8.8293	7.42503	0.00607113
CUST_3699	1.27424	9.30185	8.02761	0.0197429
CUST_4231	2.54239	10.4652	7.92279	0.0391734
CUST_4381	2.66026	10.3454	7.68512	0.0115615
CUST_4438	1.7529	8.66638	6.91348	0.0304765
CUST_4969	1.31992	12.4612	11.1413	0.0273762
CUST_5161	1.15266	13.1657	12.013	0.0257078
CUST_5224	2.91439	7.18016	4.26577	0.0238811
CUST_5259	1.27606	10.6426	9.36657	0.0136107
CUST_5336	1.76314	10.0785	8.31538	0.0389188
CUST_5466	1.95281	10.1818	8.22896	0.0254376
CUST_5490	1.38164	14.8107	13.4291	0.049758
CUST_5862	1.96722	14.8914	12.9242	0.0445116
CUST_5990	3.84371	13.0247	9.18103	0.0432197
CUST_6001	1.48829	8.23922	6.75092	0.0179507
CUST_6131	2.40556	7.12118	4.71562	0.0193188
CUST_627	2.76815	13.2236	10.4555	0.0127747
CUST_6432	1.10695	8.96607	7.85913	0.0253576
CUST_6546	1.23716	11.6833	10.4461	0.0207014
CUST_6757	3.5231	8.82934	5.30624	0.00116622
CUST_7141	1.45653	11.8123	10.3558	0.0406039
CUST_7257	1.40052	11.3909	9.99035	0.0236023
CUST_7524	1.05811	11.8879	10.8298	0.044508
CUST_7590	1.52844	11.1156	9.58714	0.0320769
CUST_8162	1.09561	12.4327	11.3371	0.0472206
CUST_821	1.54523	7.53067	5.98544	0.0162241
CUST_8221	2.97294	9.20447	6.23153	0.00129833
CUST_8448	2.56926	9.42995	6.8607	0.0435974
CUST_9007	4.12627	14.2181	10.0919	0.0274702
CUST_9065	2.01124	8.86396	6.85272	0.0473081
CUST_9081	2.09782	11.4393	9.34152	0.0183592
CUST_9186	1.02762	16.0744	15.0468	0.0468824
CUST_9283	2.72598	11.3682	8.64221	0.0314218
CUST_9556	1.2247	13.427	12.2023	0.0298818
CUST_9661	1.09232	8.83115	7.73883	0.0231433
CUST_10013	-1.03823	13.2963	14.3346	0.0252752
CUST_10025	-1.71584	10.8631	12.5789	0.0116155
CUST_10568	-1.26702	13.1541	14.4211	0.025784
CUST_11255	-1.41071	9.23566	10.6464	0.0492145
CUST_11479	-1.01216	11.8333	12.8455	0.0356705
CUST_11484	-1.23469	10.1445	11.3791	0.00796943
CUST_11642	-1.5458	8.68928	10.2351	0.00654579
CUST_12834	-1.19907	7.03918	8.23824	0.0114466
CUST_13515	-1.09666	8.21524	9.3119	0.0120354
CUST_14887	-1.14306	7.12438	8.26744	0.0374148
CUST_15061	-1.08095	6.85843	7.93937	0.0380829
CUST_1521	-1.55392	13.6699	15.2239	0.0126707
CUST_16792	-1.24433	10.1577	11.4021	0.013437
CUST_17946	-1.32821	7.49019	8.81839	0.0414275
CUST_18368	-1.04879	11.5831	12.6319	0.0349857
CUST_18521	-1.00169	11.4268	12.4285	0.0087038
CUST_19272	-1.02492	9.24288	10.2678	0.0269317
CUST_19775	-1.09623	10.0877	11.1839	0.0317613
CUST_19813	-1.44065	12.3571	13.7977	0.0301732
CUST_20050	-1.09531	12.5612	13.6565	0.00977942
CUST_2294	-1.08552	12.0909	13.1764	0.0292661
CUST_2391	-1.00866	7.60166	8.61032	0.0180627
CUST_2755	-1.47877	9.326	10.8048	0.0136881
CUST_3117	-1.4868	10.7266	12.2134	0.00828677
CUST_3168	-1.04646	6.26964	7.31611	0.0145607
CUST_3190	-1.04492	9.50035	10.5453	0.0387198
CUST_3996	-1.0499	11.119	12.1689	0.01501
CUST_6129	-1.00118	6.72455	7.72573	0.00394619
CUST_6276	-1.36809	6.72265	8.09074	0.044136
CUST_6374	-1.13826	11.0665	12.2048	0.0155274
CUST_688	-1.2314	11.6287	12.8601	0.00654407
CUST_736	-1.13471	6.72719	7.8619	0.0183072
CUST_7595	-1.1089	14.0899	15.1988	0.00575238
CUST_8084	-1.50901	12.8121	14.3211	0.0308188
CUST_8152	-1.11535	6.77898	7.89433	0.0265368
CUST_8203	-1.70378	8.76035	10.4641	0.0237485
