# Supplementary material for: Transcriptome profiling of low temperature-treated cassava apical shoots showed dynamic responses of tropical plant to cold stress
Source: BMC Genomics. 2012 Feb 10;13:64. doi: 10.1186/1471-2164-13-64 (PMC3339519; doi:10.1186/1471-2164-13-64)
Supplement: Additional file 5 — Gene ontology (GO) annotation of cold responsive genes. Excel file contains 266 gene locus identifiers with 370 GO IDs that assigned to the three different categories ('Biological Process', 'Molecular Function', and 'Cellular Component'). [file 1471-2164-13-64-S5.XLS]

## Sheet: 319tair_getgo_pl
AGI Locus	GO Term	GO ID	Category
AT1G01170	membrane	GO:0016020	Cellular Component
AT1G01170	response to stress	GO:0006950	Biological Process
AT1G01170	mitochondrion	GO:0005739	Cellular Component
AT1G01170	membrane	GO:0016020	Cellular Component
AT1G01170	molecular_function_unknown	GO:0003674	Molecular Function
AT1G03250	molecular_function_unknown	GO:0003674	Molecular Function
AT1G03250	biological_Biological Processess_unknown	GO:0008150	Biological Process
AT1G05055	general RNA polymerase II transcription factor activity	GO:0016251	Molecular Function
AT1G05055	holo TFIIH complex	GO:0005675	Cellular Component
AT1G05055	nucleotide-excision repair	GO:0006289	Biological Process
AT1G05055	regulation of transcription from RNA polymerase II promoter, global	GO:0006358	Biological Process
AT1G06410	trehalose-phosphatase activity	GO:0004805	Molecular Function
AT1G06410	transferase activity, transferring glycosyl groups	GO:0016757	Molecular Function
AT1G06410	trehalose biosynthetic Biological Processess	GO:0005992	Biological Process
AT1G06410	metabolic Biological Processess	GO:0008152	Biological Process
AT1G06410	trehalose biosynthetic Biological Processess	GO:0005992	Biological Process
AT1G06460	peroxisome	GO:0005777	Cellular Component
AT1G06460	peroxisome	GO:0005777	Cellular Component
AT1G06460	response to heat	GO:0009408	Biological Process
AT1G06570	chloroplast	GO:0009507	Cellular Component
AT1G06570	mitochondrion	GO:0005739	Cellular Component
AT1G06570	cytosol	GO:0005829	Cellular Component
AT1G06570	vitamin E biosynthetic Biological Processess	GO:0010189	Biological Process
AT1G06570	4-hydroxyphenylpyruvate dioxygenase activity	GO:0003868	Molecular Function
AT1G06570	carotenoid biosynthetic Biological Processess	GO:0016117	Biological Process
AT1G06570	plastoquinone biosynthetic Biological Processess	GO:0010236	Biological Process
AT1G06920	biological_Biological Processess_unknown	GO:0008150	Biological Process
AT1G08540	response to red light	GO:0010114	Biological Process
AT1G08540	regulation of transcription, DNA-dependent	GO:0006355	Biological Process
AT1G08540	sigma factor activity	GO:0016987	Molecular Function
AT1G08540	sequence-specific DNA binding transcription factor activity	GO:0003700	Molecular Function
AT1G08540	response to blue light	GO:0009637	Biological Process
AT1G08540	DNA binding	GO:0003677	Molecular Function
AT1G08540	transcription initiation, DNA-dependent	GO:0006352	Biological Process
AT1G08540	DNA-directed RNA polymerase activity	GO:0003899	Molecular Function
AT1G08540	chloroplast	GO:0009507	Cellular Component
AT1G08570	cell redox homeostasis	GO:0045454	Biological Process
AT1G08570	cell redox homeostasis	GO:0045454	Biological Process
AT1G08570	cell redox homeostasis	GO:0045454	Biological Process
AT1G08570	chloroplast stroma	GO:0009570	Cellular Component
AT1G08570	chloroplast	GO:0009507	Cellular Component
AT1G08570	oxidoreductase activity, acting on a sulfur group of donors, disulfide as acceptor	GO:0016671	Molecular Function
AT1G08570	chloroplast membrane	GO:0031969	Cellular Component
AT1G08570	cell redox homeostasis	GO:0045454	Biological Process
AT1G08980	indoleacetic acid biosynthetic Biological Processess	GO:0009684	Biological Process
AT1G08980	cytoplasm	GO:0005737	Cellular Component
AT1G08980	amidase activity	GO:0004040	Molecular Function
AT1G08980	indoleacetamide hydrolase activity	GO:0043864	Molecular Function
AT1G08980	hydrolase activity, acting on carbon-nitrogen (but not peptide) bonds	GO:0016810	Molecular Function
AT1G08980	amidase activity	GO:0004040	Molecular Function
AT1G10020	cellular_component_unknown	GO:0005575	Cellular Component
AT1G10020	molecular_function_unknown	GO:0003674	Molecular Function
AT1G10020	biological_Biological Processess_unknown	GO:0008150	Biological Process
AT1G10200	sequence-specific DNA binding transcription factor activity	GO:0003700	Molecular Function
AT1G10200	plasma membrane	GO:0005886	Cellular Component
AT1G10200	actin cytoskeleton	GO:0015629	Cellular Component
AT1G10200	actin filament bundle assembly	GO:0051017	Biological Process
AT1G10200	actin filament binding	GO:0051015	Molecular Function
AT1G10480	intracellular	GO:0005622	Cellular Component
AT1G10480	zinc ion binding	GO:0008270	Molecular Function
AT1G10480	nucleic acid binding	GO:0003676	Molecular Function
AT1G10480	sequence-specific DNA binding transcription factor activity	GO:0003700	Molecular Function
AT1G10480	regulation of transcription, DNA-dependent	GO:0006355	Biological Process
AT1G10480	chloroplast	GO:0009507	Cellular Component
AT1G11260	transport	GO:0006810	Biological Process
AT1G11260	plasma membrane	GO:0005886	Cellular Component
AT1G11260	plasma membrane	GO:0005886	Cellular Component
AT1G11260	carbohydrate transmembrane transporter activity	GO:0015144	Molecular Function
AT1G11260	vacuole	GO:0005773	Cellular Component
AT1G11260	nucleus	GO:0005634	Cellular Component
AT1G11260	plasma membrane	GO:0005886	Cellular Component
AT1G11260	carbohydrate transmembrane transporter activity	GO:0015144	Molecular Function
AT1G11260	sugar:hydrogen symporter activity	GO:0005351	Molecular Function
AT1G11260	membrane	GO:0016020	Cellular Component
AT1G11260	plasma membrane	GO:0005886	Cellular Component
AT1G11260	transmembrane transport	GO:0055085	Biological Process
AT1G12440	cellular_component_unknown	GO:0005575	Cellular Component
AT1G12440	biological_Biological Processess_unknown	GO:0008150	Biological Process
AT1G12440	DNA binding	GO:0003677	Molecular Function
AT1G12440	zinc ion binding	GO:0008270	Molecular Function
AT1G12440	zinc ion binding	GO:0008270	Molecular Function
AT1G12440	DNA binding	GO:0003677	Molecular Function
AT1G12700	nucleic acid binding	GO:0003676	Molecular Function
AT1G12700	mitochondrial mRNA modification	GO:0080156	Biological Process
AT1G12700	helicase activity	GO:0004386	Molecular Function
AT1G12700	ATP binding	GO:0005524	Molecular Function
AT1G12700	nucleic acid binding	GO:0003676	Molecular Function
AT1G12700	mitochondrial mRNA modification	GO:0080156	Biological Process
AT1G12700	helicase activity	GO:0004386	Molecular Function
AT1G12700	ATP binding	GO:0005524	Molecular Function
AT1G13360	molecular_function_unknown	GO:0003674	Molecular Function
AT1G13360	cellular_component_unknown	GO:0005575	Cellular Component
AT1G13360	biological_Biological Processess_unknown	GO:0008150	Biological Process
AT1G13360	molecular_function_unknown	GO:0003674	Molecular Function
AT1G13360	cellular_component_unknown	GO:0005575	Cellular Component
AT1G13360	biological_Biological Processess_unknown	GO:0008150	Biological Process
AT1G13360	molecular_function_unknown	GO:0003674	Molecular Function
AT1G13360	cellular_component_unknown	GO:0005575	Cellular Component
AT1G13360	biological_Biological Processess_unknown	GO:0008150	Biological Process
AT1G14310	metabolic Biological Processess	GO:0008152	Biological Process
AT1G14310	hydrolase activity	GO:0016787	Molecular Function
AT1G14310	phosphoglycolate phosphatase activity	GO:0008967	Molecular Function
AT1G14310	hydrolase activity	GO:0016787	Molecular Function
AT1G14310	catalytic activity	GO:0003824	Molecular Function
AT1G14310	cellular_component_unknown	GO:0005575	Cellular Component
AT1G14920	hyperosmotic salinity response	GO:0042538	Biological Process
AT1G14920	salicylic acid mediated signaling pathway	GO:0009863	Biological Process
AT1G14920	phloem transport	GO:0010233	Biological Process
AT1G14920	nucleus	GO:0005634	Cellular Component
AT1G14920	response to far red light	GO:0010218	Biological Process
AT1G14920	sequence-specific DNA binding transcription factor activity	GO:0003700	Molecular Function
AT1G14920	regulation of seed dormancy	GO:2000033	Biological Process
AT1G14920	gibberellic acid mediated signaling pathway	GO:0009740	Biological Process
AT1G14920	response to gibberellin stimulus	GO:0009739	Biological Process
AT1G14920	negative regulation of gibberellic acid mediated signaling pathway	GO:0009938	Biological Process
AT1G14920	response to salt stress	GO:0009651	Biological Process
AT1G14920	regulation of reactive oxygen species metabolic Biological Processess	GO:2000377	Biological Process
AT1G14920	regulation of seed germination	GO:0010029	Biological Process
AT1G14920	negative regulation of gibberellic acid mediated signaling pathway	GO:0009938	Biological Process
AT1G14920	response to abscisic acid stimulus	GO:0009737	Biological Process
AT1G14920	jasmonic acid mediated signaling pathway	GO:0009867	Biological Process
AT1G14920	negative regulation of seed germination	GO:0010187	Biological Process
AT1G14920	response to ethylene stimulus	GO:0009723	Biological Process
AT1G14920	sequence-specific DNA binding transcription factor activity	GO:0003700	Molecular Function
AT1G14920	nucleus	GO:0005634	Cellular Component
AT1G14920	regulation of nitrogen utilization	GO:0006808	Biological Process
AT1G14920	nucleus	GO:0005634	Cellular Component
AT1G14920	sequence-specific DNA binding transcription factor activity	GO:0003700	Molecular Function
AT1G14920	sequence-specific DNA binding transcription factor activity	GO:0003700	Molecular Function
AT1G15100	zinc ion binding	GO:0008270	Molecular Function
AT1G15100	response to salt stress	GO:0009651	Biological Process
AT1G15100	ubiquitin-protein ligase activity	GO:0004842	Molecular Function
AT1G15100	regulation of response to osmotic stress	GO:0047484	Biological Process
AT1G15100	endomembrane system	GO:0012505	Cellular Component
AT1G15100	positive regulation of abscisic acid mediated signaling pathway	GO:0009789	Biological Process
AT1G15100	zinc ion binding	GO:0008270	Molecular Function
AT1G15100	response to salt stress	GO:0009651	Biological Process
AT1G15100	ubiquitin-protein ligase activity	GO:0004842	Molecular Function
AT1G15100	regulation of response to osmotic stress	GO:0047484	Biological Process
AT1G15100	endomembrane system	GO:0012505	Cellular Component
AT1G15100	positive regulation of abscisic acid mediated signaling pathway	GO:0009789	Biological Process
AT1G15380	carbohydrate metabolic Biological Processess	GO:0005975	Biological Process
AT1G15380	lactoylglutathione lyase activity	GO:0004462	Molecular Function
AT1G15530	plasma membrane	GO:0005886	Cellular Component
AT1G15530	plasma membrane	GO:0005886	Cellular Component
AT1G15530	protein phosphorylation	GO:0006468	Biological Process
AT1G15530	carbohydrate binding	GO:0030246	Molecular Function
AT1G15530	vacuole	GO:0005773	Cellular Component
AT1G15530	kinase activity	GO:0016301	Molecular Function
AT1G15530	kinase activity	GO:0016301	Molecular Function
AT1G17710	metabolic Biological Processess	GO:0008152	Biological Process
AT1G17710	phosphatase activity	GO:0016791	Molecular Function
AT1G17710	phosphatase activity	GO:0016791	Molecular Function
AT1G18300	hydrolase activity	GO:0016787	Molecular Function
AT1G18300	hydrolase activity	GO:0016787	Molecular Function
AT1G18300	cytosol	GO:0005829	Cellular Component
AT1G19640	jasmonate O-methyltransferase activity	GO:0030795	Molecular Function
AT1G19640	jasmonate O-methyltransferase activity	GO:0030795	Molecular Function
AT1G19640	cytoplasm	GO:0005737	Cellular Component
AT1G19640	response to wounding	GO:0009611	Biological Process
AT1G19640	jasmonic acid biosynthetic Biological Processess	GO:0009695	Biological Process
AT1G19640	jasmonic acid mediated signaling pathway	GO:0009867	Biological Process
AT1G19640	jasmonic acid metabolic Biological Processess	GO:0009694	Biological Process
AT1G19640	jasmonate O-methyltransferase activity	GO:0030795	Molecular Function
AT1G19640	jasmonate O-methyltransferase activity	GO:0030795	Molecular Function
AT1G21740	N-terminal protein myristoylation	GO:0006499	Biological Process
AT1G21910	nucleus	GO:0005634	Cellular Component
AT1G21910	response to jasmonic acid stimulus	GO:0009753	Biological Process
AT1G21910	cellular response to heat	GO:0034605	Biological Process
AT1G21910	response to salicylic acid stimulus	GO:0009751	Biological Process
AT1G21910	transcription activator activity	GO:0016563	Molecular Function
AT1G21910	nucleus	GO:0005634	Cellular Component
AT1G21910	DNA binding	GO:0003677	Molecular Function
AT1G21910	cellular response to freezing	GO:0071497	Biological Process
AT1G21910	regulation of transcription, DNA-dependent	GO:0006355	Biological Process
AT1G21910	sequence-specific DNA binding transcription factor activity	GO:0003700	Molecular Function
AT1G21910	sequence-specific DNA binding transcription factor activity	GO:0003700	Molecular Function
AT1G21920	molecular_function_unknown	GO:0003674	Molecular Function
AT1G21920	biological_Biological Processess_unknown	GO:0008150	Biological Process
AT1G21920	molecular_function_unknown	GO:0003674	Molecular Function
AT1G21920	biological_Biological Processess_unknown	GO:0008150	Biological Process
AT1G23780
AT1G24020	membrane	GO:0016020	Cellular Component
AT1G24020	defense response	GO:0006952	Biological Process
AT1G24020	response to biotic stimulus	GO:0009607	Biological Process
AT1G24020	response to biotic stimulus	GO:0009607	Biological Process
AT1G24020	defense response	GO:0006952	Biological Process
AT1G25390	protein phosphorylation	GO:0006468	Biological Process
AT1G25390	kinase activity	GO:0016301	Molecular Function
AT1G25390	kinase activity	GO:0016301	Molecular Function
AT1G25390	plasma membrane	GO:0005886	Cellular Component
AT1G25390	kinase activity	GO:0016301	Molecular Function
AT1G27200	cellular_component_unknown	GO:0005575	Cellular Component
AT1G27200	biological_Biological Processess_unknown	GO:0008150	Biological Process
AT1G27290	molecular_function_unknown	GO:0003674	Molecular Function
AT1G27290	biological_Biological Processess_unknown	GO:0008150	Biological Process
AT1G28520	cellular_component_unknown	GO:0005575	Cellular Component
AT1G28520	biological_Biological Processess_unknown	GO:0008150	Biological Process
AT1G28520	transcription activator activity	GO:0016563	Molecular Function
AT1G29930	photosynthesis	GO:0015979	Biological Process
AT1G29930	chloroplast thylakoid membrane	GO:0009535	Cellular Component
AT1G29930	chloroplast	GO:0009507	Cellular Component
AT1G29930	thylakoid	GO:0009579	Cellular Component
AT1G29930	chloroplast	GO:0009507	Cellular Component
AT1G29930	chloroplast thylakoid membrane	GO:0009535	Cellular Component
AT1G29930	chlorophyll binding	GO:0016168	Molecular Function
AT1G29930	light-harvesting complex	GO:0030076	Cellular Component
AT1G29930	chloroplast thylakoid membrane	GO:0009535	Cellular Component
AT1G29930	chlorophyll binding	GO:0016168	Molecular Function
AT1G29930	chlorophyll binding	GO:0016168	Molecular Function
AT1G30040	gibberellin catabolic Biological Processess	GO:0045487	Biological Process
AT1G30040	response to red or far red light	GO:0009639	Biological Process
AT1G30040	C-19 gibberellin 2-beta-dioxygenase activity	GO:0052634	Molecular Function
AT1G30040	response to red light	GO:0010114	Biological Process
AT1G30090	biological_Biological Processess_unknown	GO:0008150	Biological Process
AT1G30090	molecular_function_unknown	GO:0003674	Molecular Function
AT1G43690	molecular_function_unknown	GO:0003674	Molecular Function
AT1G43690	biological_Biological Processess_unknown	GO:0008150	Biological Process
AT1G45688	biological_Biological Processess_unknown	GO:0008150	Biological Process
AT1G45688	molecular_function_unknown	GO:0003674	Molecular Function
AT1G45688	plasma membrane	GO:0005886	Cellular Component
AT1G45688	plasma membrane	GO:0005886	Cellular Component
AT1G45688	plasma membrane	GO:0005886	Cellular Component
AT1G45688	plasma membrane	GO:0005886	Cellular Component
AT1G45688	biological_Biological Processess_unknown	GO:0008150	Biological Process
AT1G45688	molecular_function_unknown	GO:0003674	Molecular Function
AT1G45688	plasma membrane	GO:0005886	Cellular Component
AT1G45688	plasma membrane	GO:0005886	Cellular Component
AT1G45688	plasma membrane	GO:0005886	Cellular Component
AT1G45688	plasma membrane	GO:0005886	Cellular Component
AT1G47056	N-terminal protein myristoylation	GO:0006499	Biological Process
AT1G47056	ubiquitin-protein ligase activity	GO:0004842	Molecular Function
AT1G48300	biological_Biological Processess_unknown	GO:0008150	Biological Process
AT1G48300	molecular_function_unknown	GO:0003674	Molecular Function
AT1G49010	sequence-specific DNA binding transcription factor activity	GO:0003700	Molecular Function
AT1G49010	response to jasmonic acid stimulus	GO:0009753	Biological Process
AT1G49010	response to gibberellin stimulus	GO:0009739	Biological Process
AT1G49010	response to auxin stimulus	GO:0009733	Biological Process
AT1G49010	response to salicylic acid stimulus	GO:0009751	Biological Process
AT1G49010	DNA binding	GO:0003677	Molecular Function
AT1G49010	response to cadmium ion	GO:0046686	Biological Process
AT1G49010	response to salt stress	GO:0009651	Biological Process
AT1G49780	ubiquitin-protein ligase activity	GO:0004842	Molecular Function
AT1G49780	binding	GO:0005488	Molecular Function
AT1G49780	protein ubiquitination	GO:0016567	Biological Process
AT1G49780	ubiquitin ligase complex	GO:0000151	Cellular Component
AT1G50600	sequence-specific DNA binding transcription factor activity	GO:0003700	Molecular Function
AT1G50600	sequence-specific DNA binding transcription factor activity	GO:0003700	Molecular Function
AT1G50600	regulation of transcription, DNA-dependent	GO:0006355	Biological Process
AT1G52520	response to red or far red light	GO:0009639	Biological Process
AT1G52520	zinc ion binding	GO:0008270	Molecular Function
AT1G52520	cellular_component_unknown	GO:0005575	Cellular Component
AT1G53050	ATP binding	GO:0005524	Molecular Function
AT1G53050	plasma membrane	GO:0005886	Cellular Component
AT1G53050	plasma membrane	GO:0005886	Cellular Component
AT1G53050	kinase activity	GO:0016301	Molecular Function
AT1G53050	protein serine/threonine kinase activity	GO:0004674	Molecular Function
AT1G53050	N-terminal protein myristoylation	GO:0006499	Biological Process
AT1G53050	protein phosphorylation	GO:0006468	Biological Process
AT1G53050	protein kinase activity	GO:0004672	Molecular Function
AT1G53210	membrane	GO:0016020	Cellular Component
AT1G53210	vacuolar membrane	GO:0005774	Cellular Component
AT1G53210	vacuole	GO:0005773	Cellular Component
AT1G53210	calcium ion binding	GO:0005509	Molecular Function
AT1G53210	vacuole	GO:0005773	Cellular Component
AT1G53210	calcium ion binding	GO:0005509	Molecular Function
AT1G53210	membrane	GO:0016020	Cellular Component
AT1G53210	transmembrane transport	GO:0055085	Biological Process
AT1G53210	plant-type vacuole	GO:0000325	Cellular Component
AT1G53210	vacuolar membrane	GO:0005774	Cellular Component
AT1G54500	chloroplast	GO:0009507	Cellular Component
AT1G54500	electron carrier activity	GO:0009055	Molecular Function
AT1G54500	chloroplast thylakoid membrane	GO:0009535	Cellular Component
AT1G54500	chloroplast	GO:0009507	Cellular Component
AT1G54500	chloroplast thylakoid membrane	GO:0009535	Cellular Component
AT1G54500	metal ion binding	GO:0046872	Molecular Function
AT1G54500	metal ion binding	GO:0046872	Molecular Function
AT1G54500	chloroplast thylakoid membrane	GO:0009535	Cellular Component
AT1G55060	ubiquitin-dependent protein catabolic Biological Processess	GO:0006511	Biological Process
AT1G55060	protein modification Biological Processess	GO:0006464	Biological Process
AT1G55060	intracellular	GO:0005622	Cellular Component
AT1G55190	vesicle-mediated transport	GO:0016192	Biological Process
AT1G55190	endoplasmic reticulum	GO:0005783	Cellular Component
AT1G55190	vacuolar membrane	GO:0005774	Cellular Component
AT1G55270	molecular_function_unknown	GO:0003674	Molecular Function
AT1G60010	cellular_component_unknown	GO:0005575	Cellular Component
AT1G60010	N-terminal protein myristoylation	GO:0006499	Biological Process
AT1G60010	molecular_function_unknown	GO:0003674	Molecular Function
AT1G61190	defense response	GO:0006952	Biological Process
AT1G61190	N-terminal protein myristoylation	GO:0006499	Biological Process
AT1G61190	defense response	GO:0006952	Biological Process
AT1G61190	apoptosis	GO:0006915	Biological Process
AT1G61190	cellular_component_unknown	GO:0005575	Cellular Component
AT1G61190	ATP binding	GO:0005524	Molecular Function
AT1G62422
AT1G63220	biological_Biological Processess_unknown	GO:0008150	Biological Process
AT1G63220	molecular_function_unknown	GO:0003674	Molecular Function
AT1G64500	cellular_component_unknown	GO:0005575	Cellular Component
AT1G64500	cell redox homeostasis	GO:0045454	Biological Process
AT1G64500	N-terminal protein myristoylation	GO:0006499	Biological Process
AT1G64500	electron carrier activity	GO:0009055	Molecular Function
AT1G64500	protein disulfide oxidoreductase activity	GO:0015035	Molecular Function
AT1G64550	transporter activity	GO:0005215	Molecular Function
AT1G64550	transporter activity	GO:0005215	Molecular Function
AT1G64550	transporter activity	GO:0005215	Molecular Function
AT1G64550	transporter activity	GO:0005215	Molecular Function
AT1G64550	response to cadmium ion	GO:0046686	Biological Process
AT1G64640	anchored to membrane	GO:0031225	Cellular Component
AT1G64640	electron carrier activity	GO:0009055	Molecular Function
AT1G64640	copper ion binding	GO:0005507	Molecular Function
AT1G64640	anchored to membrane	GO:0031225	Cellular Component
AT1G64640	copper ion binding	GO:0005507	Molecular Function
AT1G64680	biological_Biological Processess_unknown	GO:0008150	Biological Process
AT1G64680	molecular_function_unknown	GO:0003674	Molecular Function
AT1G64720	molecular_function_unknown	GO:0003674	Molecular Function
AT1G64720	vacuole	GO:0005773	Cellular Component
AT1G64720	biological_Biological Processess_unknown	GO:0008150	Biological Process
AT1G64850	biological_Biological Processess_unknown	GO:0008150	Biological Process
AT1G64850	calcium ion binding	GO:0005509	Molecular Function
AT1G65820	glutathione transferase activity	GO:0004364	Molecular Function
AT1G65820	endoplasmic reticulum	GO:0005783	Cellular Component
AT1G65820	vacuole	GO:0005773	Cellular Component
AT1G65820	membrane	GO:0016020	Cellular Component
AT1G65820	biological_Biological Processess_unknown	GO:0008150	Biological Process
AT1G65820	vacuole	GO:0005773	Cellular Component
AT1G65840	primary amine oxidase activity	GO:0008131	Molecular Function
AT1G65840	polyamine catabolic Biological Processess	GO:0006598	Biological Process
AT1G65840	peroxisome	GO:0005777	Cellular Component
AT1G65840	polyamine oxidase activity	GO:0046592	Molecular Function
AT1G67340	binding	GO:0005488	Molecular Function
AT1G67340	nucleus	GO:0005634	Cellular Component
AT1G67340	nucleus	GO:0005634	Cellular Component
AT1G67340	biological_Biological Processess_unknown	GO:0008150	Biological Process
AT1G67340	zinc ion binding	GO:0008270	Molecular Function
AT1G67340	binding	GO:0005488	Molecular Function
AT1G67340	nucleus	GO:0005634	Cellular Component
AT1G67340	nucleus	GO:0005634	Cellular Component
AT1G67340	biological_Biological Processess_unknown	GO:0008150	Biological Process
AT1G67340	zinc ion binding	GO:0008270	Molecular Function
AT1G67970	DNA binding	GO:0003677	Molecular Function
AT1G67970	sequence-specific DNA binding transcription factor activity	GO:0003700	Molecular Function
AT1G67970	regulation of transcription, DNA-dependent	GO:0006355	Biological Process
AT1G67970	sequence-specific DNA binding transcription factor activity	GO:0003700	Molecular Function
AT1G68050	regulation of transcription, DNA-dependent	GO:0006355	Biological Process
AT1G68050	circadian rhythm	GO:0007623	Biological Process
AT1G68050	circadian rhythm	GO:0007623	Biological Process
AT1G68050	circadian rhythm	GO:0007623	Biological Process
AT1G68050	ubiquitin-protein ligase activity	GO:0004842	Molecular Function
AT1G68050	positive regulation of flower development	GO:0009911	Biological Process
AT1G68050	response to blue light	GO:0009637	Biological Process
AT1G68050	signal transducer activity	GO:0004871	Molecular Function
AT1G68050	ubiquitin-dependent protein catabolic Biological Processess	GO:0006511	Biological Process
AT1G68430	molecular_function_unknown	GO:0003674	Molecular Function
AT1G68430	biological_Biological Processess_unknown	GO:0008150	Biological Process
AT1G68430	chloroplast	GO:0009507	Cellular Component
AT1G69760	molecular_function_unknown	GO:0003674	Molecular Function
AT1G69760	biological_Biological Processess_unknown	GO:0008150	Biological Process
AT1G69760	cellular_component_unknown	GO:0005575	Cellular Component
AT1G69830	alpha-amylase activity	GO:0004556	Molecular Function
AT1G69830	chloroplast	GO:0009507	Cellular Component
AT1G69830	starch catabolic Biological Processess	GO:0005983	Biological Process
AT1G69830	chloroplast	GO:0009507	Cellular Component
AT1G69830	alpha-amylase activity	GO:0004556	Molecular Function
AT1G69830	chloroplast	GO:0009507	Cellular Component
AT1G69830	chloroplast stroma	GO:0009570	Cellular Component
AT1G70520	kinase activity	GO:0016301	Molecular Function
AT1G70520	kinase activity	GO:0016301	Molecular Function
AT1G70520	response to ozone	GO:0010193	Biological Process
AT1G70520	protein serine/threonine kinase activity	GO:0004674	Molecular Function
AT1G70520	protein autophosphorylation	GO:0046777	Biological Process
AT1G70520	plasma membrane	GO:0005886	Cellular Component
AT1G70840	defense response	GO:0006952	Biological Process
AT1G70840	response to biotic stimulus	GO:0009607	Biological Process
AT1G70840	molecular_function_unknown	GO:0003674	Molecular Function
AT1G70840	cellular_component_unknown	GO:0005575	Cellular Component
AT1G70840	defense response	GO:0006952	Biological Process
AT1G70840	response to biotic stimulus	GO:0009607	Biological Process
AT1G70840	molecular_function_unknown	GO:0003674	Molecular Function
AT1G70840	cellular_component_unknown	GO:0005575	Cellular Component
AT1G70850	defense response	GO:0006952	Biological Process
AT1G70850	defense response	GO:0006952	Biological Process
AT1G70850	cellular_component_unknown	GO:0005575	Cellular Component
AT1G70850	response to biotic stimulus	GO:0009607	Biological Process
AT1G70850	defense response	GO:0006952	Biological Process
AT1G70850	response to biotic stimulus	GO:0009607	Biological Process
AT1G70850	molecular_function_unknown	GO:0003674	Molecular Function
AT1G70850	response to biotic stimulus	GO:0009607	Biological Process
AT1G71110	biological_Biological Processess_unknown	GO:0008150	Biological Process
AT1G71110	molecular_function_unknown	GO:0003674	Molecular Function
AT1G71110	endomembrane system	GO:0012505	Cellular Component
AT1G72180	kinase activity	GO:0016301	Molecular Function
AT1G72180	protein serine/threonine kinase activity	GO:0004674	Molecular Function
AT1G72180	transmembrane receptor protein tyrosine kinase signaling pathway	GO:0007169	Biological Process
AT1G72180	ATP binding	GO:0005524	Molecular Function
AT1G72180	protein phosphorylation	GO:0006468	Biological Process
AT1G72180	cellular_component_unknown	GO:0005575	Cellular Component
AT1G72180	protein phosphorylation	GO:0006468	Biological Process
AT1G72820	binding	GO:0005488	Molecular Function
AT1G72820	mitochondrial inner membrane	GO:0005743	Cellular Component
AT1G72820	transmembrane transport	GO:0055085	Biological Process
AT1G72820	mitochondrial inner membrane	GO:0005743	Cellular Component
AT1G72820	transport	GO:0006810	Biological Process
AT1G72820	binding	GO:0005488	Molecular Function
AT1G72820	transport	GO:0006810	Biological Process
AT1G72820	membrane	GO:0016020	Cellular Component
AT1G72820	mitochondrial transport	GO:0006839	Biological Process
AT1G74450	molecular_function_unknown	GO:0003674	Molecular Function
AT1G74450	biological_Biological Processess_unknown	GO:0008150	Biological Process
AT1G74670	response to gibberellin stimulus	GO:0009739	Biological Process
AT1G74670	response to glucose stimulus	GO:0009749	Biological Process
AT1G74670	response to fructose stimulus	GO:0009750	Biological Process
AT1G74670	molecular_function_unknown	GO:0003674	Molecular Function
AT1G74670	response to sucrose stimulus	GO:0009744	Biological Process
AT1G74670	endomembrane system	GO:0012505	Cellular Component
AT1G74670	response to karrikin	GO:0080167	Biological Process
AT1G74960	3-oxoacyl-[acyl-carrier-protein] synthase activity	GO:0004315	Molecular Function
AT1G74960	chloroplast	GO:0009507	Cellular Component
AT1G74960	3-oxoacyl-[acyl-carrier-protein] synthase activity	GO:0004315	Molecular Function
AT1G74960	fatty acid synthase activity	GO:0004312	Molecular Function
AT1G74960	unsaturated fatty acid biosynthetic Biological Processess	GO:0006636	Biological Process
AT1G74960	fatty acid biosynthetic Biological Processess	GO:0006633	Biological Process
AT1G74960	plastid	GO:0009536	Cellular Component
AT1G74960	unsaturated fatty acid biosynthetic Biological Processess	GO:0006636	Biological Process
AT1G74960	chloroplast	GO:0009507	Cellular Component
AT1G75440	small conjugating protein ligase activity	GO:0019787	Molecular Function
AT1G75440	ubiquitin-protein ligase activity	GO:0004842	Molecular Function
AT1G75440	ubiquitin-dependent protein catabolic Biological Processess	GO:0006511	Biological Process
AT1G75580	calmodulin binding	GO:0005516	Molecular Function
AT1G75580	response to auxin stimulus	GO:0009733	Biological Process
AT1G75580	cellular_component_unknown	GO:0005575	Cellular Component
AT1G76185	molecular_function_unknown	GO:0003674	Molecular Function
AT1G76185	biological_Biological Processess_unknown	GO:0008150	Biological Process
AT1G77130	transferase activity, transferring glycosyl groups	GO:0016757	Molecular Function
AT1G77130	cellular_component_unknown	GO:0005575	Cellular Component
AT1G77130	biosynthetic Biological Processess	GO:0009058	Biological Process
AT1G77130	transferase activity, transferring glycosyl groups	GO:0016757	Molecular Function
AT1G77130	transferase activity, transferring glycosyl groups	GO:0016757	Molecular Function
AT1G77130	cellular_component_unknown	GO:0005575	Cellular Component
AT1G77130	biosynthetic Biological Processess	GO:0009058	Biological Process
AT1G77130	transferase activity, transferring glycosyl groups	GO:0016757	Molecular Function
AT1G77720	kinase activity	GO:0016301	Molecular Function
AT1G77720	protein serine/threonine kinase activity	GO:0004674	Molecular Function
AT1G77720	protein autophosphorylation	GO:0046777	Biological Process
AT1G78380	glutathione transferase activity	GO:0004364	Molecular Function
AT1G78380	cellular response to water deprivation	GO:0042631	Biological Process
AT1G78380	glutathione transferase activity	GO:0004364	Molecular Function
AT1G78380	cytoplasm	GO:0005737	Cellular Component
AT1G78380	plasma membrane	GO:0005886	Cellular Component
AT1G78380	chloroplast	GO:0009507	Cellular Component
AT1G78380	response to oxidative stress	GO:0006979	Biological Process
AT1G78380	response to cadmium ion	GO:0046686	Biological Process
AT1G78380	toxin catabolic Biological Processess	GO:0009407	Biological Process
AT1G78380	chloroplast stroma	GO:0009570	Cellular Component
AT1G78380	vacuolar membrane	GO:0005774	Cellular Component
AT1G78380	glutathione binding	GO:0043295	Molecular Function
AT1G78440	C-19 gibberellin 2-beta-dioxygenase activity	GO:0052634	Molecular Function
AT1G78440	gibberellin catabolic Biological Processess	GO:0045487	Biological Process
AT1G79160	biological_Biological Processess_unknown	GO:0008150	Biological Process
AT1G79160	cellular_component_unknown	GO:0005575	Cellular Component
AT1G79160	molecular_function_unknown	GO:0003674	Molecular Function
AT2G02800	ATP binding	GO:0005524	Molecular Function
AT2G02800	nucleus	GO:0005634	Cellular Component
AT2G02800	protein phosphorylation	GO:0006468	Biological Process
AT2G02800	plasma membrane	GO:0005886	Cellular Component
AT2G02800	protein phosphorylation	GO:0006468	Biological Process
AT2G02800	plasma membrane	GO:0005886	Cellular Component
AT2G02800	protein serine/threonine kinase activity	GO:0004674	Molecular Function
AT2G02800	protein kinase activity	GO:0004672	Molecular Function
AT2G02800	plasma membrane	GO:0005886	Cellular Component
AT2G02800	plasma membrane	GO:0005886	Cellular Component
AT2G02800	ATP binding	GO:0005524	Molecular Function
AT2G02800	kinase activity	GO:0016301	Molecular Function
AT2G02800	cytoplasm	GO:0005737	Cellular Component
AT2G02800	protein serine/threonine kinase activity	GO:0004674	Molecular Function
AT2G02800	protein kinase activity	GO:0004672	Molecular Function
AT2G02800	nucleus	GO:0005634	Cellular Component
AT2G02800	cytoplasm	GO:0005737	Cellular Component
AT2G13370	chromatin binding	GO:0003682	Molecular Function
AT2G13370	DNA binding	GO:0003677	Molecular Function
AT2G13370	ATP binding	GO:0005524	Molecular Function
AT2G13370	DNA binding	GO:0003677	Molecular Function
AT2G13370	chromatin assembly or disassembly	GO:0006333	Biological Process
AT2G13370	chromatin binding	GO:0003682	Molecular Function
AT2G13370	chromatin assembly or disassembly	GO:0006333	Biological Process
AT2G13370	nucleic acid binding	GO:0003676	Molecular Function
AT2G13370	helicase activity	GO:0004386	Molecular Function
AT2G13370	helicase activity	GO:0004386	Molecular Function
AT2G13370	ATP binding	GO:0005524	Molecular Function
AT2G14110	molecular_function_unknown	GO:0003674	Molecular Function
AT2G14110	biological_Biological Processess_unknown	GO:0008150	Biological Process
AT2G15890	chloroplast	GO:0009507	Cellular Component
AT2G15890	chloroplast	GO:0009507	Cellular Component
AT2G15890	embryo development ending in seed dormancy	GO:0009793	Biological Process
AT2G15890	molecular_function_unknown	GO:0003674	Molecular Function
AT2G15890	defense response to fungus	GO:0050832	Biological Process
AT2G17230	endomembrane system	GO:0012505	Cellular Component
AT2G17230	biological_Biological Processess_unknown	GO:0008150	Biological Process
AT2G17230	molecular_function_unknown	GO:0003674	Molecular Function
AT2G17880	heat shock protein binding	GO:0031072	Molecular Function
AT2G17880	chloroplast	GO:0009507	Cellular Component
AT2G17880	protein folding	GO:0006457	Biological Process
AT2G20210	endomembrane system	GO:0012505	Cellular Component
AT2G21370	chloroplast	GO:0009507	Cellular Component
AT2G21370	chloroplast	GO:0009507	Cellular Component
AT2G21370	xylulose catabolic Biological Processess	GO:0005998	Biological Process
AT2G21370	xylulokinase activity	GO:0004856	Molecular Function
AT2G21370	plastid	GO:0009536	Cellular Component
AT2G21370	cytoplasm	GO:0005737	Cellular Component
AT2G21370	carbohydrate metabolic Biological Processess	GO:0005975	Biological Process
AT2G21370	carbohydrate metabolic Biological Processess	GO:0005975	Biological Process
AT2G21370	cytoplasm	GO:0005737	Cellular Component
AT2G22570	response to abscisic acid stimulus	GO:0009737	Biological Process
AT2G22570	catalytic activity	GO:0003824	Molecular Function
AT2G22570	pyridine nucleotide salvage	GO:0019365	Biological Process
AT2G22570	metabolic Biological Processess	GO:0008152	Biological Process
AT2G22570	nicotinamidase activity	GO:0008936	Molecular Function
AT2G22570	nicotinamidase activity	GO:0008936	Molecular Function
AT2G22570	cellular_component_unknown	GO:0005575	Cellular Component
AT2G22900	transferase activity, transferring glycosyl groups	GO:0016757	Molecular Function
AT2G22900	biological_Biological Processess_unknown	GO:0008150	Biological Process
AT2G22900	transferase activity, transferring hexosyl groups	GO:0016758	Molecular Function
AT2G22900	transferase activity	GO:0016740	Molecular Function
AT2G22900	Golgi apparatus	GO:0005794	Cellular Component
AT2G23450	kinase activity	GO:0016301	Molecular Function
AT2G23450	protein phosphorylation	GO:0006468	Biological Process
AT2G23450	protein phosphorylation	GO:0006468	Biological Process
AT2G23450	kinase activity	GO:0016301	Molecular Function
AT2G23450	cellular_component_unknown	GO:0005575	Cellular Component
AT2G23450	kinase activity	GO:0016301	Molecular Function
AT2G25170	response to auxin stimulus	GO:0009733	Biological Process
AT2G25170	negative regulation of transcription, DNA-dependent	GO:0045892	Biological Process
AT2G25170	regulation of lateral root development	GO:2000023	Biological Process
AT2G25170	cell proliferation	GO:0008283	Biological Process
AT2G25170	molecular_function_unknown	GO:0003674	Molecular Function
AT2G25170	ATPase activity	GO:0016887	Molecular Function
AT2G25170	cellular_component_unknown	GO:0005575	Cellular Component
AT2G25170	root development	GO:0048364	Biological Process
AT2G25170	DNA binding	GO:0003677	Molecular Function
AT2G25170	response to gibberellin stimulus	GO:0009739	Biological Process
AT2G25170	cytokinin mediated signaling pathway	GO:0009736	Biological Process
AT2G25170	negative regulation of abscisic acid mediated signaling pathway	GO:0009788	Biological Process
AT2G25170	DNA helicase activity	GO:0003678	Molecular Function
AT2G25170	chromatin modification	GO:0016568	Biological Process
AT2G25170	nucleus	GO:0005634	Cellular Component
AT2G25490	ubiquitin-protein ligase activity	GO:0004842	Molecular Function
AT2G25490	nucleus	GO:0005634	Cellular Component
AT2G25490	response to ethylene stimulus	GO:0009723	Biological Process
AT2G25490	ubiquitin-dependent protein catabolic Biological Processess	GO:0006511	Biological Process
AT2G25490	ubiquitin-dependent protein catabolic Biological Processess	GO:0006511	Biological Process
AT2G25490	nucleus	GO:0005634	Cellular Component
AT2G25490	protein binding	GO:0005515	Molecular Function
AT2G25490	ubiquitin-dependent protein catabolic Biological Processess	GO:0006511	Biological Process
AT2G25490	negative regulation of ethylene mediated signaling pathway	GO:0010105	Biological Process
AT2G25490	nucleus	GO:0005634	Cellular Component
AT2G25490	ubiquitin-protein ligase activity	GO:0004842	Molecular Function
AT2G25490	nucleus	GO:0005634	Cellular Component
AT2G25490	response to ethylene stimulus	GO:0009723	Biological Process
AT2G25490	ubiquitin-dependent protein catabolic Biological Processess	GO:0006511	Biological Process
AT2G25490	ubiquitin-dependent protein catabolic Biological Processess	GO:0006511	Biological Process
AT2G25490	nucleus	GO:0005634	Cellular Component
AT2G25490	protein binding	GO:0005515	Molecular Function
AT2G25490	ubiquitin-dependent protein catabolic Biological Processess	GO:0006511	Biological Process
AT2G25490	negative regulation of ethylene mediated signaling pathway	GO:0010105	Biological Process
AT2G25490	nucleus	GO:0005634	Cellular Component
AT2G25490	ubiquitin-protein ligase activity	GO:0004842	Molecular Function
AT2G25490	nucleus	GO:0005634	Cellular Component
AT2G25490	response to ethylene stimulus	GO:0009723	Biological Process
AT2G25490	ubiquitin-dependent protein catabolic Biological Processess	GO:0006511	Biological Process
AT2G25490	ubiquitin-dependent protein catabolic Biological Processess	GO:0006511	Biological Process
AT2G25490	nucleus	GO:0005634	Cellular Component
AT2G25490	protein binding	GO:0005515	Molecular Function
AT2G25490	ubiquitin-dependent protein catabolic Biological Processess	GO:0006511	Biological Process
AT2G25490	negative regulation of ethylene mediated signaling pathway	GO:0010105	Biological Process
AT2G25490	nucleus	GO:0005634	Cellular Component
AT2G28305	molecular_function_unknown	GO:0003674	Molecular Function
AT2G28305	cytosol	GO:0005829	Cellular Component
AT2G28305	nucleus	GO:0005634	Cellular Component
AT2G28305	biological_Biological Processess_unknown	GO:0008150	Biological Process
AT2G28680	nutrient reservoir activity	GO:0045735	Molecular Function
AT2G28680	nutrient reservoir activity	GO:0045735	Molecular Function
AT2G28680	cellular_component_unknown	GO:0005575	Cellular Component
AT2G28680	biological_Biological Processess_unknown	GO:0008150	Biological Process
AT2G29125	shoot development	GO:0048367	Biological Process
AT2G29125	chloroplast	GO:0009507	Cellular Component
AT2G29125	molecular_function_unknown	GO:0003674	Molecular Function
AT2G29420	glutathione transferase activity	GO:0004364	Molecular Function
AT2G29420	response to salicylic acid stimulus	GO:0009751	Biological Process
AT2G29420	cytoplasm	GO:0005737	Cellular Component
AT2G29420	toxin catabolic Biological Processess	GO:0009407	Biological Process
AT2G29420	glutathione transferase activity	GO:0004364	Molecular Function
AT2G30230	biological_Biological Processess_unknown	GO:0008150	Biological Process
AT2G30230	endomembrane system	GO:0012505	Cellular Component
AT2G30230	molecular_function_unknown	GO:0003674	Molecular Function
AT2G31160	biological_Biological Processess_unknown	GO:0008150	Biological Process
AT2G31160	molecular_function_unknown	GO:0003674	Molecular Function
AT2G31820	plasma membrane	GO:0005886	Cellular Component
AT2G32070	nucleic acid binding	GO:0003676	Molecular Function
AT2G32070	nucleus	GO:0005634	Cellular Component
AT2G32070	ribonuclease activity	GO:0004540	Molecular Function
AT2G32070	RNA modification	GO:0009451	Biological Process
AT2G33390	biological_Biological Processess_unknown	GO:0008150	Biological Process
AT2G33390	molecular_function_unknown	GO:0003674	Molecular Function
AT2G35450	metabolic Biological Processess	GO:0008152	Biological Process
AT2G35450	chloroplast	GO:0009507	Cellular Component
AT2G35450	catalytic activity	GO:0003824	Molecular Function
AT2G35450	hydrolase activity	GO:0016787	Molecular Function
AT2G36050	chloroplast	GO:0009507	Cellular Component
AT2G36970	UDP-glycosyltransferase activity	GO:0008194	Molecular Function
AT2G36970	endomembrane system	GO:0012505	Cellular Component
AT2G36970	transferase activity, transferring glycosyl groups	GO:0016757	Molecular Function
AT2G36970	metabolic Biological Processess	GO:0008152	Biological Process
AT2G36970	transferase activity, transferring glycosyl groups	GO:0016757	Molecular Function
AT2G37020	chloroplast	GO:0009507	Cellular Component
AT2G37020	sequence-specific DNA binding	GO:0043565	Molecular Function
AT2G37020	biological_Biological Processess_unknown	GO:0008150	Biological Process
AT2G37020	DNA binding	GO:0003677	Molecular Function
AT2G37020	sequence-specific DNA binding	GO:0043565	Molecular Function
AT2G37035	molecular_function_unknown	GO:0003674	Molecular Function
AT2G37035	cellular_component_unknown	GO:0005575	Cellular Component
AT2G37035	biological_Biological Processess_unknown	GO:0008150	Biological Process
AT2G39700	plant-type cell wall loosening	GO:0009828	Biological Process
AT2G39700	plant-type cell wall loosening	GO:0009828	Biological Process
AT2G39700	syncytium formation	GO:0006949	Biological Process
AT2G39700	plant-type cell wall modification involved in multidimensional cell growth	GO:0009831	Biological Process
AT2G39700	unidimensional cell growth	GO:0009826	Biological Process
AT2G39700	unidimensional cell growth	GO:0009826	Biological Process
AT2G39700	plant-type cell wall	GO:0009505	Cellular Component
AT2G40080	nucleus	GO:0005634	Cellular Component
AT2G40080	photoperiodism, flowering	GO:0048573	Biological Process
AT2G40080	molecular_function_unknown	GO:0003674	Molecular Function
AT2G40080	response to karrikin	GO:0080167	Biological Process
AT2G40080	regulation of flower development	GO:0009909	Biological Process
AT2G40080	red or far-red light signaling pathway	GO:0010017	Biological Process
AT2G40080	response to red light	GO:0010114	Biological Process
AT2G40080	positive regulation of circadian rhythm	GO:0042753	Biological Process
AT2G40080	photoperiodism	GO:0009648	Biological Process
AT2G42005	amino acid transport	GO:0006865	Biological Process
AT2G42005	amine transmembrane transporter activity	GO:0005275	Molecular Function
AT2G42005	membrane	GO:0016020	Cellular Component
AT2G42130	thylakoid	GO:0009579	Cellular Component
AT2G42130	plastoglobule	GO:0010287	Cellular Component
AT2G42130	chloroplast	GO:0009507	Cellular Component
AT2G42130	chloroplast stroma	GO:0009570	Cellular Component
AT2G42130	structural molecule activity	GO:0005198	Molecular Function
AT2G42130	chloroplast	GO:0009507	Cellular Component
AT2G42130	thylakoid	GO:0009579	Cellular Component
AT2G42130	plastoglobule	GO:0010287	Cellular Component
AT2G42130	structural molecule activity	GO:0005198	Molecular Function
AT2G42130	thylakoid	GO:0009579	Cellular Component
AT2G42130	thylakoid	GO:0009579	Cellular Component
AT2G42130	thylakoid	GO:0009579	Cellular Component
AT2G42130	plastoglobule	GO:0010287	Cellular Component
AT2G42130	chloroplast	GO:0009507	Cellular Component
AT2G42130	structural molecule activity	GO:0005198	Molecular Function
AT2G42130	plastoglobule	GO:0010287	Cellular Component
AT2G42130	plastoglobule	GO:0010287	Cellular Component
AT2G42130	thylakoid	GO:0009579	Cellular Component
AT2G42130	plastoglobule	GO:0010287	Cellular Component
AT2G42130	plastoglobule	GO:0010287	Cellular Component
AT2G42130	thylakoid	GO:0009579	Cellular Component
AT2G42130	structural molecule activity	GO:0005198	Molecular Function
AT2G42130	chloroplast	GO:0009507	Cellular Component
AT2G42130	thylakoid	GO:0009579	Cellular Component
AT2G42130	structural molecule activity	GO:0005198	Molecular Function
AT2G42130	thylakoid	GO:0009579	Cellular Component
AT2G42130	biological_Biological Processess_unknown	GO:0008150	Biological Process
AT2G42130	thylakoid	GO:0009579	Cellular Component
AT2G42130	chloroplast	GO:0009507	Cellular Component
AT2G43710	stearoyl-CoA 9-desaturase activity	GO:0004768	Molecular Function
AT2G43710	plastid	GO:0009536	Cellular Component
AT2G43710	defense response to virus	GO:0051607	Biological Process
AT2G43710	acyl-[acyl-carrier-protein] desaturase activity	GO:0045300	Molecular Function
AT2G43710	stearoyl-CoA 9-desaturase activity	GO:0004768	Molecular Function
AT2G43710	chloroplast stroma	GO:0009570	Cellular Component
AT2G43710	defense response to virus	GO:0051607	Biological Process
AT2G43710	acyl-[acyl-carrier-protein] desaturase activity	GO:0045300	Molecular Function
AT2G43710	fatty acid metabolic Biological Processess	GO:0006631	Biological Process
AT2G43710	jasmonic acid biosynthetic Biological Processess	GO:0009695	Biological Process
AT2G43710	unsaturated fatty acid biosynthetic Biological Processess	GO:0006636	Biological Process
AT2G43710	chloroplast	GO:0009507	Cellular Component
AT2G43710	defense response	GO:0006952	Biological Process
AT2G43710	regulation of salicylic acid mediated signaling pathway	GO:2000031	Biological Process
AT2G43710	fatty acid metabolic Biological Processess	GO:0006631	Biological Process
AT2G43710	defense response to insect	GO:0002213	Biological Process
AT2G43710	lipid biosynthetic Biological Processess	GO:0008610	Biological Process
AT2G43710	chloroplast stroma	GO:0009570	Cellular Component
AT2G43710	chloroplast	GO:0009507	Cellular Component
AT2G43710	regulation of jasmonic acid mediated signaling pathway	GO:2000022	Biological Process
AT2G43710	defense response to bacterium	GO:0042742	Biological Process
AT2G44090	molecular_function_unknown	GO:0003674	Molecular Function
AT2G44090	biological_Biological Processess_unknown	GO:0008150	Biological Process
AT2G44130	molecular_function_unknown	GO:0003674	Molecular Function
AT2G44130	biological_Biological Processess_unknown	GO:0008150	Biological Process
AT2G44130	cellular_component_unknown	GO:0005575	Cellular Component
AT2G46410	response to jasmonic acid stimulus	GO:0009753	Biological Process
AT2G46410	DNA binding	GO:0003677	Molecular Function
AT2G46410	nucleus	GO:0005634	Cellular Component
AT2G46410	nucleus	GO:0005634	Cellular Component
AT2G46410	positive regulation of trichoblast fate specification	GO:0010063	Biological Process
AT2G46410	sequence-specific DNA binding transcription factor activity	GO:0003700	Molecular Function
AT2G46410	regulation of transcription, DNA-dependent	GO:0006355	Biological Process
AT2G46410	sequence-specific DNA binding transcription factor activity	GO:0003700	Molecular Function
AT2G46410	sequence-specific DNA binding transcription factor activity	GO:0003700	Molecular Function
AT2G46410	response to salicylic acid stimulus	GO:0009751	Biological Process
AT2G46410	sequence-specific DNA binding transcription factor activity	GO:0003700	Molecular Function
AT2G46410	epidermal cell differentiation	GO:0009913	Biological Process
AT2G46410	cell differentiation	GO:0030154	Biological Process
AT3G02040	glycerophosphodiester phosphodiesterase activity	GO:0008889	Molecular Function
AT3G02040	glycerol metabolic Biological Processess	GO:0006071	Biological Process
AT3G02040	glycerophosphodiester phosphodiesterase activity	GO:0008889	Molecular Function
AT3G02040	phosphoric diester hydrolase activity	GO:0008081	Molecular Function
AT3G02040	glycerol metabolic Biological Processess	GO:0006071	Biological Process
AT3G02040	lipid metabolic Biological Processess	GO:0006629	Biological Process
AT3G02130	plasma membrane	GO:0005886	Cellular Component
AT3G02130	protein phosphorylation	GO:0006468	Biological Process
AT3G02130	kinase activity	GO:0016301	Molecular Function
AT3G02130	lignin metabolic Biological Processess	GO:0009808	Biological Process
AT3G02130	transmembrane receptor protein tyrosine kinase signaling pathway	GO:0007169	Biological Process
AT3G02130	protein serine/threonine kinase activity	GO:0004674	Molecular Function
AT3G02130	ATP binding	GO:0005524	Molecular Function
AT3G02130	plasma membrane	GO:0005886	Cellular Component
AT3G02130	protein homooligomerization	GO:0051260	Biological Process
AT3G02130	pollen maturation	GO:0010152	Biological Process
AT3G02130	meristem maintenance	GO:0010073	Biological Process
AT3G02130	plasma membrane	GO:0005886	Cellular Component
AT3G02130	protein phosphorylation	GO:0006468	Biological Process
AT3G02130	kinase activity	GO:0016301	Molecular Function
AT3G02130	lignin metabolic Biological Processess	GO:0009808	Biological Process
AT3G02130	transmembrane receptor protein tyrosine kinase signaling pathway	GO:0007169	Biological Process
AT3G02130	protein serine/threonine kinase activity	GO:0004674	Molecular Function
AT3G02130	ATP binding	GO:0005524	Molecular Function
AT3G02130	plasma membrane	GO:0005886	Cellular Component
AT3G02130	protein homooligomerization	GO:0051260	Biological Process
AT3G02130	pollen maturation	GO:0010152	Biological Process
AT3G02130	meristem maintenance	GO:0010073	Biological Process
AT3G02150	positive regulation of development, heterochronic	GO:0045962	Biological Process
AT3G02150	sequence-specific DNA binding transcription factor activity	GO:0003700	Molecular Function
AT3G02150	leaf morphogenesis	GO:0009965	Biological Process
AT3G02150	leaf development	GO:0048366	Biological Process
AT3G02150	cell differentiation	GO:0030154	Biological Process
AT3G02150	chloroplast	GO:0009507	Cellular Component
AT3G02150	sequence-specific DNA binding transcription factor activity	GO:0003700	Molecular Function
AT3G02150	regulation of transcription, DNA-dependent	GO:0006355	Biological Process
AT3G02470	adenosylmethionine decarboxylase activity	GO:0004014	Molecular Function
AT3G02470	gene silencing	GO:0016458	Biological Process
AT3G02470	viral genome replication	GO:0019079	Biological Process
AT3G02470	protein binding	GO:0005515	Molecular Function
AT3G02470	polyamine biosynthetic Biological Processess	GO:0006596	Biological Process
AT3G02470	adenosylmethionine decarboxylase activity	GO:0004014	Molecular Function
AT3G02650	molecular_function_unknown	GO:0003674	Molecular Function
AT3G02650	chloroplast	GO:0009507	Cellular Component
AT3G02650	biological_Biological Processess_unknown	GO:0008150	Biological Process
AT3G03440	binding	GO:0005488	Molecular Function
AT3G03440	biological_Biological Processess_unknown	GO:0008150	Biological Process
AT3G04530	cellular response to phosphate starvation	GO:0016036	Biological Process
AT3G04530	protein serine/threonine kinase activity	GO:0004674	Molecular Function
AT3G04530	protein phosphorylation	GO:0006468	Biological Process
AT3G04530	kinase activity	GO:0016301	Molecular Function
AT3G04580	endoplasmic reticulum	GO:0005783	Cellular Component
AT3G04580	negative regulation of ethylene mediated signaling pathway	GO:0010105	Biological Process
AT3G04580	ethylene binding	GO:0051740	Molecular Function
AT3G04580	receptor activity	GO:0004872	Molecular Function
AT3G04580	protein histidine kinase activity	GO:0004673	Molecular Function
AT3G04580	protein serine/threonine kinase activity	GO:0004674	Molecular Function
AT3G04580	negative regulation of ethylene mediated signaling pathway	GO:0010105	Biological Process
AT3G04580	receptor activity	GO:0004872	Molecular Function
AT3G04730	sequence-specific DNA binding transcription factor activity	GO:0003700	Molecular Function
AT3G04730	response to auxin stimulus	GO:0009733	Biological Process
AT3G04730	nucleus	GO:0005634	Cellular Component
AT3G09580	chloroplast	GO:0009507	Cellular Component
AT3G09580	chloroplast envelope	GO:0009941	Cellular Component
AT3G09580	chloroplast	GO:0009507	Cellular Component
AT3G12500	defense response to fungus	GO:0050832	Biological Process
AT3G12500	jasmonic acid and ethylene-dependent systemic resistance, ethylene mediated signaling pathway	GO:0009871	Biological Process
AT3G12500	chitinase activity	GO:0004568	Molecular Function
AT3G12500	chitinase activity	GO:0004568	Molecular Function
AT3G12500	response to cadmium ion	GO:0046686	Biological Process
AT3G12500	vacuole	GO:0005773	Cellular Component
AT3G12500	vacuolar membrane	GO:0005774	Cellular Component
AT3G12620	protein serine/threonine phosphatase activity	GO:0004722	Molecular Function
AT3G12620	protein dephosphorylation	GO:0006470	Biological Process
AT3G12620	catalytic activity	GO:0003824	Molecular Function
AT3G12620	protein serine/threonine phosphatase activity	GO:0004722	Molecular Function
AT3G12620	protein serine/threonine phosphatase activity	GO:0004722	Molecular Function
AT3G12620	catalytic activity	GO:0003824	Molecular Function
AT3G12620	protein dephosphorylation	GO:0006470	Biological Process
AT3G15650	carboxylesterase activity	GO:0004091	Molecular Function
AT3G15650	hydrolase activity	GO:0016787	Molecular Function
AT3G15650	hydrolase activity	GO:0016787	Molecular Function
AT3G16980	DNA binding	GO:0003677	Molecular Function
AT3G16980	regulation of transcription, DNA-dependent	GO:0006355	Biological Process
AT3G16980	DNA-directed RNA polymerase activity	GO:0003899	Molecular Function
AT3G16980	transcription, DNA-dependent	GO:0006351	Biological Process
AT3G16980	zinc ion binding	GO:0008270	Molecular Function
AT3G16980	nucleic acid binding	GO:0003676	Molecular Function
AT3G16980	transcription, DNA-dependent	GO:0006351	Biological Process
AT3G16980	DNA-directed RNA polymerase activity	GO:0003899	Molecular Function
AT3G16980	DNA-directed RNA polymerase II, core complex	GO:0005665	Cellular Component
AT3G16980	DNA-directed RNA polymerase V complex	GO:0080137	Cellular Component
AT3G16980	DNA binding	GO:0003677	Molecular Function
AT3G16980	transcription regulator activity	GO:0030528	Molecular Function
AT3G17760	glutamate metabolic Biological Processess	GO:0006536	Biological Process
AT3G17760	glutamate metabolic Biological Processess	GO:0006536	Biological Process
AT3G17760	cellular_component_unknown	GO:0005575	Cellular Component
AT3G17760	carboxylic acid metabolic Biological Processess	GO:0019752	Biological Process
AT3G17760	carboxylic acid metabolic Biological Processess	GO:0019752	Biological Process
AT3G17760	calmodulin binding	GO:0005516	Molecular Function
AT3G17760	glutamate decarboxylation to succinate	GO:0006540	Biological Process
AT3G18840
AT3G20070	molecular_function_unknown	GO:0003674	Molecular Function
AT3G20070	endosperm development	GO:0009960	Biological Process
AT3G20070	cellular_component_unknown	GO:0005575	Cellular Component
AT3G20070	embryo development ending in seed dormancy	GO:0009793	Biological Process
AT3G20362	molecular_function_unknown	GO:0003674	Molecular Function
AT3G20362	biological_Biological Processess_unknown	GO:0008150	Biological Process
AT3G20362	endomembrane system	GO:0012505	Cellular Component
AT3G22970	endomembrane system	GO:0012505	Cellular Component
AT3G22970	biological_Biological Processess_unknown	GO:0008150	Biological Process
AT3G22970	molecular_function_unknown	GO:0003674	Molecular Function
AT3G22970	chloroplast	GO:0009507	Cellular Component
AT3G23610	calmodulin binding	GO:0005516	Molecular Function
AT3G23610	protein tyrosine/serine/threonine phosphatase activity	GO:0008138	Molecular Function
AT3G23610	protein tyrosine/serine/threonine phosphatase activity	GO:0008138	Molecular Function
AT3G23610	protein dephosphorylation	GO:0006470	Biological Process
AT3G24520	sequence-specific DNA binding transcription factor activity	GO:0003700	Molecular Function
AT3G24520	nucleus	GO:0005634	Cellular Component
AT3G24520	DNA binding	GO:0003677	Molecular Function
AT3G24520	regulation of transcription, DNA-dependent	GO:0006355	Biological Process
AT3G24520	sequence-specific DNA binding transcription factor activity	GO:0003700	Molecular Function
AT3G24550	plasma membrane	GO:0005886	Cellular Component
AT3G24550	protein kinase activity	GO:0004672	Molecular Function
AT3G24550	ATP binding	GO:0005524	Molecular Function
AT3G24550	protein kinase activity	GO:0004672	Molecular Function
AT3G24550	plasma membrane	GO:0005886	Cellular Component
AT3G24550	plasma membrane	GO:0005886	Cellular Component
AT3G24550	plasma membrane	GO:0005886	Cellular Component
AT3G24550	protein serine/threonine kinase activity	GO:0004674	Molecular Function
AT3G24550	protein phosphorylation	GO:0006468	Biological Process
AT3G24550	protein autophosphorylation	GO:0046777	Biological Process
AT3G24550	response to wounding	GO:0009611	Biological Process
AT3G24550	response to fungus	GO:0009620	Biological Process
AT3G25690	chloroplast outer membrane	GO:0009707	Cellular Component
AT3G25690	chloroplast relocation	GO:0009902	Biological Process
AT3G25690	chloroplast	GO:0009507	Cellular Component
AT3G25690	chloroplast outer membrane	GO:0009707	Cellular Component
AT3G25690	chloroplast relocation	GO:0009902	Biological Process
AT3G25690	chloroplast	GO:0009507	Cellular Component
AT3G25690	chloroplast outer membrane	GO:0009707	Cellular Component
AT3G25690	chloroplast relocation	GO:0009902	Biological Process
AT3G25690	chloroplast	GO:0009507	Cellular Component
AT3G26740	molecular_function_unknown	GO:0003674	Molecular Function
AT3G26740	chloroplast	GO:0009507	Cellular Component
AT3G26740	biological_Biological Processess_unknown	GO:0008150	Biological Process
AT3G26740	chloroplast	GO:0009507	Cellular Component
AT3G42630	chloroplast	GO:0009507	Cellular Component
AT3G44940	molecular_function_unknown	GO:0003674	Molecular Function
AT3G44940	cellular_component_unknown	GO:0005575	Cellular Component
AT3G44940	biological_Biological Processess_unknown	GO:0008150	Biological Process
AT3G46230	response to heat	GO:0009408	Biological Process
AT3G46640	regulation of transcription, DNA-dependent	GO:0006355	Biological Process
AT3G46640	DNA binding	GO:0003677	Molecular Function
AT3G46640	sequence-specific DNA binding transcription factor activity	GO:0003700	Molecular Function
AT3G46640	circadian rhythm	GO:0007623	Biological Process
AT3G46640	regulation of transcription, DNA-dependent	GO:0006355	Biological Process
AT3G46640	DNA binding	GO:0003677	Molecular Function
AT3G46640	sequence-specific DNA binding transcription factor activity	GO:0003700	Molecular Function
AT3G46640	circadian rhythm	GO:0007623	Biological Process
AT3G47470	photosynthesis	GO:0015979	Biological Process
AT3G47470	thylakoid	GO:0009579	Cellular Component
AT3G47470	chloroplast	GO:0009507	Cellular Component
AT3G47470	response to karrikin	GO:0080167	Biological Process
AT3G47470	membrane	GO:0016020	Cellular Component
AT3G47470	chlorophyll binding	GO:0016168	Molecular Function
AT3G47470	chloroplast thylakoid membrane	GO:0009535	Cellular Component
AT3G47470	plastoglobule	GO:0010287	Cellular Component
AT3G47470	chlorophyll binding	GO:0016168	Molecular Function
AT3G47470	chloroplast envelope	GO:0009941	Cellular Component
AT3G47470	chloroplast thylakoid membrane	GO:0009535	Cellular Component
AT3G47470	chloroplast	GO:0009507	Cellular Component
AT3G47470	light-harvesting complex	GO:0030076	Cellular Component
AT3G47470	chloroplast thylakoid membrane	GO:0009535	Cellular Component
AT3G48050	DNA binding	GO:0003677	Molecular Function
AT3G48050	transcription, DNA-dependent	GO:0006351	Biological Process
AT3G48050	DNA binding	GO:0003677	Molecular Function
AT3G48050	transcription regulator activity	GO:0030528	Molecular Function
AT3G48050	transcription regulator activity	GO:0030528	Molecular Function
AT3G48050	transcription, DNA-dependent	GO:0006351	Biological Process
AT3G48050	DNA binding	GO:0003677	Molecular Function
AT3G48050	DNA binding	GO:0003677	Molecular Function
AT3G48050	transcription, DNA-dependent	GO:0006351	Biological Process
AT3G48050	DNA binding	GO:0003677	Molecular Function
AT3G48050	transcription regulator activity	GO:0030528	Molecular Function
AT3G48050	transcription regulator activity	GO:0030528	Molecular Function
AT3G48050	transcription, DNA-dependent	GO:0006351	Biological Process
AT3G48050	DNA binding	GO:0003677	Molecular Function
AT3G48050	DNA binding	GO:0003677	Molecular Function
AT3G48050	transcription, DNA-dependent	GO:0006351	Biological Process
AT3G48050	DNA binding	GO:0003677	Molecular Function
AT3G48050	transcription regulator activity	GO:0030528	Molecular Function
AT3G48050	transcription regulator activity	GO:0030528	Molecular Function
AT3G48050	transcription, DNA-dependent	GO:0006351	Biological Process
AT3G48050	DNA binding	GO:0003677	Molecular Function
AT3G48800	molecular_function_unknown	GO:0003674	Molecular Function
AT3G48800	cellular_component_unknown	GO:0005575	Cellular Component
AT3G48800	biological_Biological Processess_unknown	GO:0008150	Biological Process
AT3G50780	cellular_component_unknown	GO:0005575	Cellular Component
AT3G50780	biological_Biological Processess_unknown	GO:0008150	Biological Process
AT3G50940	nucleoside-triphosphatase activity	GO:0017111	Molecular Function
AT3G50940	nucleotide binding	GO:0000166	Molecular Function
AT3G50940	ATP binding	GO:0005524	Molecular Function
AT3G50940	ATP binding	GO:0005524	Molecular Function
AT3G50940	ATPase activity	GO:0016887	Molecular Function
AT3G50940	endomembrane system	GO:0012505	Cellular Component
AT3G51990	ATP binding	GO:0005524	Molecular Function
AT3G51990	protein serine/threonine kinase activity	GO:0004674	Molecular Function
AT3G51990	kinase activity	GO:0016301	Molecular Function
AT3G51990	protein kinase activity	GO:0004672	Molecular Function
AT3G51990	protein phosphorylation	GO:0006468	Biological Process
AT3G51990	ATP binding	GO:0005524	Molecular Function
AT3G51990	protein serine/threonine kinase activity	GO:0004674	Molecular Function
AT3G51990	kinase activity	GO:0016301	Molecular Function
AT3G51990	protein kinase activity	GO:0004672	Molecular Function
AT3G51990	protein phosphorylation	GO:0006468	Biological Process
AT3G52950
AT3G53980	lipid transport	GO:0006869	Biological Process
AT3G53980	endomembrane system	GO:0012505	Cellular Component
AT3G53980	lipid binding	GO:0008289	Molecular Function
AT3G53980	endomembrane system	GO:0012505	Cellular Component
AT3G55550	plasma membrane	GO:0005886	Cellular Component
AT3G55550	kinase activity	GO:0016301	Molecular Function
AT3G55550	protein phosphorylation	GO:0006468	Biological Process
AT3G56650	chloroplast	GO:0009507	Cellular Component
AT3G56650	photosynthesis	GO:0015979	Biological Process
AT3G56650	thylakoid	GO:0009579	Cellular Component
AT3G56650	calcium ion binding	GO:0005509	Molecular Function
AT3G56650	thylakoid lumen	GO:0031977	Cellular Component
AT3G56650	chloroplast thylakoid lumen	GO:0009543	Cellular Component
AT3G56650	chloroplast	GO:0009507	Cellular Component
AT3G56650	chloroplast stroma	GO:0009570	Cellular Component
AT3G56650	chloroplast thylakoid lumen	GO:0009543	Cellular Component
AT3G56850	regulation of transcription, DNA-dependent	GO:0006355	Biological Process
AT3G56850	transcription activator activity	GO:0016563	Molecular Function
AT3G56850	sequence-specific DNA binding transcription factor activity	GO:0003700	Molecular Function
AT3G56850	DNA binding	GO:0003677	Molecular Function
AT3G56850	response to abscisic acid stimulus	GO:0009737	Biological Process
AT3G56850	sequence-specific DNA binding transcription factor activity	GO:0003700	Molecular Function
AT3G56850	nucleus	GO:0005634	Cellular Component
AT3G56850	response to stress	GO:0006950	Biological Process
AT3G56850	DNA binding	GO:0003677	Molecular Function
AT3G56850	sequence-specific DNA binding transcription factor activity	GO:0003700	Molecular Function
AT3G56850	sequence-specific DNA binding transcription factor activity	GO:0003700	Molecular Function
AT3G56850	regulation of transcription, DNA-dependent	GO:0006355	Biological Process
AT3G56850	transcription activator activity	GO:0016563	Molecular Function
AT3G56850	sequence-specific DNA binding transcription factor activity	GO:0003700	Molecular Function
AT3G56850	DNA binding	GO:0003677	Molecular Function
AT3G56850	response to abscisic acid stimulus	GO:0009737	Biological Process
AT3G56850	sequence-specific DNA binding transcription factor activity	GO:0003700	Molecular Function
AT3G56850	nucleus	GO:0005634	Cellular Component
AT3G56850	response to stress	GO:0006950	Biological Process
AT3G56850	DNA binding	GO:0003677	Molecular Function
AT3G56850	sequence-specific DNA binding transcription factor activity	GO:0003700	Molecular Function
AT3G56850	sequence-specific DNA binding transcription factor activity	GO:0003700	Molecular Function
AT3G57090	mitochondrion	GO:0005739	Cellular Component
AT3G57090	chloroplast	GO:0009507	Cellular Component
AT3G57090	mitochondrion organization	GO:0007005	Biological Process
AT3G57090	peroxisome fission	GO:0016559	Biological Process
AT3G57090	peroxisome	GO:0005777	Cellular Component
AT3G57090	binding	GO:0005488	Molecular Function
AT3G59940	molecular_function_unknown	GO:0003674	Molecular Function
AT3G59940	biological_Biological Processess_unknown	GO:0008150	Biological Process
AT3G59940	cellular_component_unknown	GO:0005575	Cellular Component
AT3G62770	response to starvation	GO:0042594	Biological Process
AT3G62770	molecular_function_unknown	GO:0003674	Molecular Function
AT3G62770	response to starvation	GO:0042594	Biological Process
AT3G62770	autophagy	GO:0006914	Biological Process
AT3G62770	leaf senescence	GO:0010150	Biological Process
AT4G00467	cellular_component_unknown	GO:0005575	Cellular Component
AT4G00467	biological_Biological Processess_unknown	GO:0008150	Biological Process
AT4G00467	molecular_function_unknown	GO:0003674	Molecular Function
AT4G00620	binding	GO:0005488	Molecular Function
AT4G00620	metabolic Biological Processess	GO:0008152	Biological Process
AT4G00620	folic acid-containing compound biosynthetic Biological Processess	GO:0009396	Biological Process
AT4G00620	folic acid-containing compound biosynthetic Biological Processess	GO:0009396	Biological Process
AT4G00620	catalytic activity	GO:0003824	Molecular Function
AT4G00620	chloroplast	GO:0009507	Cellular Component
AT4G00620	catalytic activity	GO:0003824	Molecular Function
AT4G00990	sequence-specific DNA binding transcription factor activity	GO:0003700	Molecular Function
AT4G00990	zinc ion binding	GO:0008270	Molecular Function
AT4G01070	xenobiotic catabolic Biological Processess	GO:0042178	Biological Process
AT4G01070	UDP-glycosyltransferase activity	GO:0008194	Molecular Function
AT4G01070	UDP-glucosyltransferase activity	GO:0035251	Molecular Function
AT4G01070	response to toxin	GO:0009636	Biological Process
AT4G01070	response to salt stress	GO:0009651	Biological Process
AT4G01070	xenobiotic metabolic Biological Processess	GO:0006805	Biological Process
AT4G01070	UDP-glucosyltransferase activity	GO:0035251	Molecular Function
AT4G01070	UDP-glycosyltransferase activity	GO:0008194	Molecular Function
AT4G01070	UDP-glycosyltransferase activity	GO:0008194	Molecular Function
AT4G01070	transferase activity, transferring glycosyl groups	GO:0016757	Molecular Function
AT4G01370	systemic acquired resistance, salicylic acid mediated signaling pathway	GO:0009862	Biological Process
AT4G01370	kinase activity	GO:0016301	Molecular Function
AT4G01370	nucleus	GO:0005634	Cellular Component
AT4G01370	nucleus	GO:0005634	Cellular Component
AT4G01370	response to salt stress	GO:0009651	Biological Process
AT4G01370	hypotonic salinity response	GO:0042539	Biological Process
AT4G01370	response to biotic stimulus	GO:0009607	Biological Process
AT4G01370	cytoplasm	GO:0005737	Cellular Component
AT4G01370	MAP kinase activity	GO:0004707	Molecular Function
AT4G01370	response to stress	GO:0006950	Biological Process
AT4G01370	signal transduction	GO:0007165	Biological Process
AT4G01370	cortical microtubule organization	GO:0043622	Biological Process
AT4G01370	MAP kinase activity	GO:0004707	Molecular Function
AT4G01370	jasmonic acid and ethylene-dependent systemic resistance, jasmonic acid mediated signaling pathway	GO:0009868	Biological Process
AT4G01370	MAP kinase activity	GO:0004707	Molecular Function
AT4G01370	response to cold	GO:0009409	Biological Process
AT4G01370	response to abscisic acid stimulus	GO:0009737	Biological Process
AT4G01370	jasmonic acid and ethylene-dependent systemic resistance	GO:0009861	Biological Process
AT4G01370	hyperosmotic response	GO:0006972	Biological Process
AT4G01370	response to fungus	GO:0009620	Biological Process
AT4G01370	MAP kinase activity	GO:0004707	Molecular Function
AT4G01370	systemic acquired resistance, salicylic acid mediated signaling pathway	GO:0009862	Biological Process
AT4G01370	phosphorylation	GO:0016310	Biological Process
AT4G02050	transmembrane transport	GO:0055085	Biological Process
AT4G02050	plasma membrane	GO:0005886	Cellular Component
AT4G02050	membrane	GO:0016020	Cellular Component
AT4G02050	carbohydrate transmembrane transporter activity	GO:0015144	Molecular Function
AT4G02050	plasma membrane	GO:0005886	Cellular Component
AT4G02050	carbohydrate transmembrane transporter activity	GO:0015144	Molecular Function
AT4G02050	sugar:hydrogen symporter activity	GO:0005351	Molecular Function
AT4G02050	transport	GO:0006810	Biological Process
AT4G02075	plasma membrane	GO:0005886	Cellular Component
AT4G02075	zinc ion binding	GO:0008270	Molecular Function
AT4G02075	zinc ion binding	GO:0008270	Molecular Function
AT4G07400	ubiquitin-dependent protein catabolic Biological Processess	GO:0006511	Biological Process
AT4G07400	ubiquitin-protein ligase activity	GO:0004842	Molecular Function
AT4G07400	ubiquitin-dependent protein catabolic Biological Processess	GO:0006511	Biological Process
AT4G07400	ubiquitin-protein ligase activity	GO:0004842	Molecular Function
AT4G07400	ubiquitin-dependent protein catabolic Biological Processess	GO:0006511	Biological Process
AT4G07400	ubiquitin-protein ligase activity	GO:0004842	Molecular Function
AT4G07400	ubiquitin-dependent protein catabolic Biological Processess	GO:0006511	Biological Process
AT4G07400	ubiquitin-protein ligase activity	GO:0004842	Molecular Function
AT4G08960	biological_Biological Processess_unknown	GO:0008150	Biological Process
AT4G08960	phosphatase activator activity	GO:0019211	Molecular Function
AT4G08960	phosphatase activator activity	GO:0019211	Molecular Function
AT4G09140	fruit development	GO:0010154	Biological Process
AT4G09140	pollen development	GO:0009555	Biological Process
AT4G09140	nuclear chromatin	GO:0000790	Cellular Component
AT4G09140	mitotic recombination	GO:0006312	Biological Process
AT4G09140	mismatch repair	GO:0006298	Biological Process
AT4G09140	protein binding, bridging	GO:0030674	Molecular Function
AT4G09140	seed germination	GO:0009845	Biological Process
AT4G09140	seed development	GO:0048316	Biological Process
AT4G10000	protein disulfide oxidoreductase activity	GO:0015035	Molecular Function
AT4G10000	chloroplast	GO:0009507	Cellular Component
AT4G10000	cell redox homeostasis	GO:0045454	Biological Process
AT4G10000	electron carrier activity	GO:0009055	Molecular Function
AT4G10000	protein disulfide oxidoreductase activity	GO:0015035	Molecular Function
AT4G10000	cell redox homeostasis	GO:0045454	Biological Process
AT4G10000	electron carrier activity	GO:0009055	Molecular Function
AT4G10000	chloroplast	GO:0009507	Cellular Component
AT4G10090	molecular_function_unknown	GO:0003674	Molecular Function
AT4G10090	biological_Biological Processess_unknown	GO:0008150	Biological Process
AT4G10090	cellular_component_unknown	GO:0005575	Cellular Component
AT4G11240	protein serine/threonine phosphatase activity	GO:0004722	Molecular Function
AT4G11240	protein dephosphorylation	GO:0006470	Biological Process
AT4G11240	protein serine/threonine phosphatase activity	GO:0004722	Molecular Function
AT4G11240	protein serine/threonine phosphatase activity	GO:0004722	Molecular Function
AT4G11240	cellular_component_unknown	GO:0005575	Cellular Component
AT4G12570	protein modification Biological Processess	GO:0006464	Biological Process
AT4G12570	leaf senescence	GO:0010150	Biological Process
AT4G12570	ubiquitin-protein ligase activity	GO:0004842	Molecular Function
AT4G12570	ubiquitin-protein ligase activity	GO:0004842	Molecular Function
AT4G12570	cytoplasm	GO:0005737	Cellular Component
AT4G12800	photosynthesis	GO:0015979	Biological Process
AT4G12800	plastoglobule	GO:0010287	Cellular Component
AT4G12800	membrane	GO:0016020	Cellular Component
AT4G12800	photosystem I reaction center	GO:0009538	Cellular Component
AT4G12800	chloroplast	GO:0009507	Cellular Component
AT4G12800	chloroplast	GO:0009507	Cellular Component
AT4G12800	molecular_function_unknown	GO:0003674	Molecular Function
AT4G12800	chloroplast thylakoid membrane	GO:0009535	Cellular Component
AT4G12800	chloroplast thylakoid membrane	GO:0009535	Cellular Component
AT4G12800	chloroplast envelope	GO:0009941	Cellular Component
AT4G12800	chloroplast thylakoid membrane	GO:0009535	Cellular Component
AT4G12800	photosynthesis, light reaction	GO:0019684	Biological Process
AT4G12800	thylakoid	GO:0009579	Cellular Component
AT4G12860	double fertilization forming a zygote and endosperm	GO:0009567	Biological Process
AT4G12860	calcium ion binding	GO:0005509	Molecular Function
AT4G12860	calcium ion binding	GO:0005509	Molecular Function
AT4G12860	cytoplasm	GO:0005737	Cellular Component
AT4G13030	cellular_component_unknown	GO:0005575	Cellular Component
AT4G13030	biological_Biological Processess_unknown	GO:0008150	Biological Process
AT4G13310	iron ion binding	GO:0005506	Molecular Function
AT4G13310	oxidation-reduction Biological Processess	GO:0055114	Biological Process
AT4G13310	electron carrier activity	GO:0009055	Molecular Function
AT4G13310	iron ion binding	GO:0005506	Molecular Function
AT4G13310	oxygen binding	GO:0019825	Molecular Function
AT4G13310	monooxygenase activity	GO:0004497	Molecular Function
AT4G13310	heme binding	GO:0020037	Molecular Function
AT4G13310	electron carrier activity	GO:0009055	Molecular Function
AT4G13310	oxidation-reduction Biological Processess	GO:0055114	Biological Process
AT4G13310	heme binding	GO:0020037	Molecular Function
AT4G13310	monooxygenase activity	GO:0004497	Molecular Function
AT4G14360	N-terminal protein myristoylation	GO:0006499	Biological Process
AT4G14360	Golgi apparatus	GO:0005794	Cellular Component
AT4G15730	zinc ion binding	GO:0008270	Molecular Function
AT4G15730	cellular_component_unknown	GO:0005575	Cellular Component
AT4G15730	biological_Biological Processess_unknown	GO:0008150	Biological Process
AT4G16160	protein transport	GO:0015031	Biological Process
AT4G16160	protein transport	GO:0015031	Biological Process
AT4G16160	plastid outer membrane	GO:0009527	Cellular Component
AT4G16160	mitochondrial inner membrane presequence translocase complex	GO:0005744	Cellular Component
AT4G16160	P-P-bond-hydrolysis-driven protein transmembrane transporter activity	GO:0015450	Molecular Function
AT4G16160	protein transporter activity	GO:0008565	Molecular Function
AT4G16160	protein transporter activity	GO:0008565	Molecular Function
AT4G16160	protein transport	GO:0015031	Biological Process
AT4G16160	protein transport	GO:0015031	Biological Process
AT4G16160	protein transport	GO:0015031	Biological Process
AT4G16160	plastid outer membrane	GO:0009527	Cellular Component
AT4G16160	mitochondrial inner membrane presequence translocase complex	GO:0005744	Cellular Component
AT4G16160	P-P-bond-hydrolysis-driven protein transmembrane transporter activity	GO:0015450	Molecular Function
AT4G16160	protein transporter activity	GO:0008565	Molecular Function
AT4G16160	protein transporter activity	GO:0008565	Molecular Function
AT4G16160	protein transport	GO:0015031	Biological Process
AT4G17010	molecular_function_unknown	GO:0003674	Molecular Function
AT4G17010	biological_Biological Processess_unknown	GO:0008150	Biological Process
AT4G17010	cellular_component_unknown	GO:0005575	Cellular Component
AT4G19170	chloroplast	GO:0009507	Cellular Component
AT4G19170	plastoglobule	GO:0010287	Cellular Component
AT4G19170	chloroplast	GO:0009507	Cellular Component
AT4G19170	plastoglobule	GO:0010287	Cellular Component
AT4G19170	plastoglobule	GO:0010287	Cellular Component
AT4G24240	sequence-specific DNA binding transcription factor activity	GO:0003700	Molecular Function
AT4G24240	sequence-specific DNA binding transcription factor activity	GO:0003700	Molecular Function
AT4G24240	nucleus	GO:0005634	Cellular Component
AT4G24240	sequence-specific DNA binding transcription factor activity	GO:0003700	Molecular Function
AT4G24240	regulation of transcription, DNA-dependent	GO:0006355	Biological Process
AT4G24240	calmodulin binding	GO:0005516	Molecular Function
AT4G24240	sequence-specific DNA binding transcription factor activity	GO:0003700	Molecular Function
AT4G24240	calmodulin binding	GO:0005516	Molecular Function
AT4G24340	nucleoside metabolic Biological Processess	GO:0009116	Biological Process
AT4G24340	catalytic activity	GO:0003824	Molecular Function
AT4G24340	nucleoside metabolic Biological Processess	GO:0009116	Biological Process
AT4G24340	catalytic activity	GO:0003824	Molecular Function
AT4G24340	endomembrane system	GO:0012505	Cellular Component
AT4G24700	molecular_function_unknown	GO:0003674	Molecular Function
AT4G24700	biological_Biological Processess_unknown	GO:0008150	Biological Process
AT4G24700	cellular_component_unknown	GO:0005575	Cellular Component
AT4G24760	proteolysis	GO:0006508	Biological Process
AT4G24760	serine-type peptidase activity	GO:0008236	Molecular Function
AT4G25000	response to gibberellin stimulus	GO:0009739	Biological Process
AT4G25000	alpha-amylase activity	GO:0004556	Molecular Function
AT4G25000	extracellular region	GO:0005576	Cellular Component
AT4G25000	response to abscisic acid stimulus	GO:0009737	Biological Process
AT4G25000	apoplast	GO:0048046	Cellular Component
AT4G25000	alpha-amylase activity	GO:0004556	Molecular Function
AT4G25910	iron-sulfur cluster assembly	GO:0016226	Biological Process
AT4G25910	chloroplast	GO:0009507	Cellular Component
AT4G25910	chloroplast	GO:0009507	Cellular Component
AT4G25910	chloroplast organization	GO:0009658	Biological Process
AT4G25910	structural molecule activity	GO:0005198	Molecular Function
AT4G25910	iron-sulfur cluster assembly	GO:0016226	Biological Process
AT4G27460	molecular_function_unknown	GO:0003674	Molecular Function
AT4G27460	biological_Biological Processess_unknown	GO:0008150	Biological Process
AT4G27610	cellular_component_unknown	GO:0005575	Cellular Component
AT4G27610	molecular_function_unknown	GO:0003674	Molecular Function
AT4G27610	biological_Biological Processess_unknown	GO:0008150	Biological Process
AT4G28240	molecular_function_unknown	GO:0003674	Molecular Function
AT4G28240	biological_Biological Processess_unknown	GO:0008150	Biological Process
AT4G29110	response to chitin	GO:0010200	Biological Process
AT4G29110	molecular_function_unknown	GO:0003674	Molecular Function
AT4G29110	vacuole	GO:0005773	Cellular Component
AT4G29190	regulation of transcription, DNA-dependent	GO:0006355	Biological Process
AT4G29190	cellular_component_unknown	GO:0005575	Cellular Component
AT4G29190	sequence-specific DNA binding transcription factor activity	GO:0003700	Molecular Function
AT4G29190	regulation of transcription, DNA-dependent	GO:0006355	Biological Process
AT4G31590	biological_Biological Processess_unknown	GO:0008150	Biological Process
AT4G31590	cellulose synthase activity	GO:0016759	Molecular Function
AT4G31590	transferase activity, transferring glycosyl groups	GO:0016757	Molecular Function
AT4G31590	transferase activity, transferring glycosyl groups	GO:0016757	Molecular Function
AT4G31590	nucleus	GO:0005634	Cellular Component
AT4G31720	transcription initiation, DNA-dependent	GO:0006352	Biological Process
AT4G31720	transcription initiation, DNA-dependent	GO:0006352	Biological Process
AT4G31720	transcription initiation, DNA-dependent	GO:0006352	Biological Process
AT4G31720	nucleus	GO:0005634	Cellular Component
AT4G31720	RNA polymerase II transcription factor activity	GO:0003702	Molecular Function
AT4G31720	RNA polymerase II transcription factor activity	GO:0003702	Molecular Function
AT4G31720	sequence-specific DNA binding transcription factor activity	GO:0003700	Molecular Function
AT4G31970	endomembrane system	GO:0012505	Cellular Component
AT4G31970	heme binding	GO:0020037	Molecular Function
AT4G31970	monooxygenase activity	GO:0004497	Molecular Function
AT4G31970	iron ion binding	GO:0005506	Molecular Function
AT4G31970	oxidation-reduction Biological Processess	GO:0055114	Biological Process
AT4G31970	electron carrier activity	GO:0009055	Molecular Function
AT4G31970	oxygen binding	GO:0019825	Molecular Function
AT4G34410	response to chitin	GO:0010200	Biological Process
AT4G34410	DNA binding	GO:0003677	Molecular Function
AT4G34410	sequence-specific DNA binding transcription factor activity	GO:0003700	Molecular Function
AT4G34410	defense response to fungus	GO:0050832	Biological Process
AT4G34410	regulation of transcription, DNA-dependent	GO:0006355	Biological Process
AT4G34410	sequence-specific DNA binding transcription factor activity	GO:0003700	Molecular Function
AT4G34410	nucleus	GO:0005634	Cellular Component
AT4G34660	clathrin binding	GO:0030276	Molecular Function
AT4G34660	clathrin binding	GO:0030276	Molecular Function
AT4G34660	biological_Biological Processess_unknown	GO:0008150	Biological Process
AT4G35090	peroxisome	GO:0005777	Cellular Component
AT4G35090	peroxisome	GO:0005777	Cellular Component
AT4G35090	cell redox homeostasis	GO:0045454	Biological Process
AT4G35090	cell death	GO:0008219	Biological Process
AT4G35090	response to cold	GO:0009409	Biological Process
AT4G35090	catalase activity	GO:0004096	Molecular Function
AT4G35090	chloroplast	GO:0009507	Cellular Component
AT4G35090	mitochondrion	GO:0005739	Cellular Component
AT4G35090	cytosolic ribosome	GO:0022626	Cellular Component
AT4G35090	protein binding	GO:0005515	Molecular Function
AT4G35090	cytosolic ribosome	GO:0022626	Cellular Component
AT4G35090	stromule	GO:0010319	Cellular Component
AT4G35090	catalase activity	GO:0004096	Molecular Function
AT4G35090	response to light stimulus	GO:0009416	Biological Process
AT4G35090	cellular response to nitrogen starvation	GO:0006995	Biological Process
AT4G35090	hydrogen peroxide catabolic Biological Processess	GO:0042744	Biological Process
AT4G35090	photoperiodism	GO:0009648	Biological Process
AT4G35090	cobalt ion binding	GO:0050897	Molecular Function
AT4G35090	response to cold	GO:0009409	Biological Process
AT4G35090	catalase activity	GO:0004096	Molecular Function
AT4G35090	peroxisome	GO:0005777	Cellular Component
AT4G35090	cellular response to sulfate starvation	GO:0009970	Biological Process
AT4G35090	peroxisome	GO:0005777	Cellular Component
AT4G35090	cellular response to phosphate starvation	GO:0016036	Biological Process
AT4G35090	response to oxidative stress	GO:0006979	Biological Process
AT4G35410	transport	GO:0006810	Biological Process
AT4G35410	clathrin adaptor complex	GO:0030131	Cellular Component
AT4G35410	membrane coat	GO:0030117	Cellular Component
AT4G35410	transport	GO:0006810	Biological Process
AT4G35410	intracellular protein transport	GO:0006886	Biological Process
AT4G35410	protein transporter activity	GO:0008565	Molecular Function
AT4G35410	vesicle-mediated transport	GO:0016192	Biological Process
AT4G35410	clathrin adaptor complex	GO:0030131	Cellular Component
AT4G35410	clathrin coat of trans-Golgi network vesicle	GO:0030130	Cellular Component
AT4G35410	protein transport	GO:0015031	Biological Process
AT4G35410	protein transport	GO:0015031	Biological Process
AT4G35410	intracellular protein transport	GO:0006886	Biological Process
AT4G35410	intracellular protein transport	GO:0006886	Biological Process
AT4G35410	vesicle-mediated transport	GO:0016192	Biological Process
AT4G35410	protein transporter activity	GO:0008565	Molecular Function
AT4G35410	clathrin coat of trans-Golgi network vesicle	GO:0030130	Cellular Component
AT4G35410	membrane coat	GO:0030117	Cellular Component
AT4G35410	clathrin vesicle coat	GO:0030125	Cellular Component
AT4G36400	(R)-2-hydroxyglutarate dehydrogenase activity	GO:0051990	Molecular Function
AT4G36400	mitochondrion	GO:0005739	Cellular Component
AT4G36400	biological_Biological Processess_unknown	GO:0008150	Biological Process
AT4G36400	electron carrier activity	GO:0009055	Molecular Function
AT4G36400	mitochondrion	GO:0005739	Cellular Component
AT4G38060	molecular_function_unknown	GO:0003674	Molecular Function
AT4G38060	biological_Biological Processess_unknown	GO:0008150	Biological Process
AT4G39700	metal ion binding	GO:0046872	Molecular Function
AT4G39700	metal ion transport	GO:0030001	Biological Process
AT4G39700	metal ion binding	GO:0046872	Molecular Function
AT4G39700	cellular_component_unknown	GO:0005575	Cellular Component
AT4G39730	chloroplast thylakoid membrane	GO:0009535	Cellular Component
AT4G39730	thylakoid	GO:0009579	Cellular Component
AT4G39730	thylakoid	GO:0009579	Cellular Component
AT4G39730	vacuolar membrane	GO:0005774	Cellular Component
AT4G39730	chloroplast	GO:0009507	Cellular Component
AT4G39730	molecular_function_unknown	GO:0003674	Molecular Function
AT4G39730	plasma membrane	GO:0005886	Cellular Component
AT4G39730	chloroplast thylakoid membrane	GO:0009535	Cellular Component
AT4G39730	vacuole	GO:0005773	Cellular Component
AT4G39730	biological_Biological Processess_unknown	GO:0008150	Biological Process
AT4G39730	chloroplast thylakoid membrane	GO:0009535	Cellular Component
AT5G01520	zinc ion binding	GO:0008270	Molecular Function
AT5G01520	zinc ion binding	GO:0008270	Molecular Function
AT5G01830	binding	GO:0005488	Molecular Function
AT5G01830	ubiquitin ligase complex	GO:0000151	Cellular Component
AT5G01830	response to chitin	GO:0010200	Biological Process
AT5G01830	ubiquitin-protein ligase activity	GO:0004842	Molecular Function
AT5G01840	transcription repressor activity	GO:0016564	Molecular Function
AT5G01840	N-terminal protein myristoylation	GO:0006499	Biological Process
AT5G01840	regulation of unidimensional cell growth	GO:0051510	Biological Process
AT5G01840	protein binding	GO:0005515	Molecular Function
AT5G01840	nucleolus	GO:0005730	Cellular Component
AT5G01840	cytoskeleton	GO:0005856	Cellular Component
AT5G02190	embryo development ending in seed dormancy	GO:0009793	Biological Process
AT5G02190	peptidase activity	GO:0008233	Molecular Function
AT5G02190	endoplasmic reticulum	GO:0005783	Cellular Component
AT5G02190	programmed cell death	GO:0012501	Biological Process
AT5G02190	aspartic-type endopeptidase activity	GO:0004190	Molecular Function
AT5G03240	intracellular	GO:0005622	Cellular Component
AT5G03240	vacuole	GO:0005773	Cellular Component
AT5G03240	protein modification Biological Processess	GO:0006464	Biological Process
AT5G03240	vacuole	GO:0005773	Cellular Component
AT5G03240	ubiquitin-dependent protein catabolic Biological Processess	GO:0006511	Biological Process
AT5G03240	vacuole	GO:0005773	Cellular Component
AT5G03240	response to UV-B	GO:0010224	Biological Process
AT5G06850	cellular_component_unknown	GO:0005575	Cellular Component
AT5G06850	molecular_function_unknown	GO:0003674	Molecular Function
AT5G06850	tryptophan biosynthetic Biological Processess	GO:0000162	Biological Process
AT5G07900	biological_Biological Processess_unknown	GO:0008150	Biological Process
AT5G07900	molecular_function_unknown	GO:0003674	Molecular Function
AT5G07900	membrane	GO:0016020	Cellular Component
AT5G09310	cellular_component_unknown	GO:0005575	Cellular Component
AT5G09310	biological_Biological Processess_unknown	GO:0008150	Biological Process
AT5G09310	molecular_function_unknown	GO:0003674	Molecular Function
AT5G11070	biological_Biological Processess_unknown	GO:0008150	Biological Process
AT5G11070	molecular_function_unknown	GO:0003674	Molecular Function
AT5G11520	peroxisome	GO:0005777	Cellular Component
AT5G11520	leaf senescence	GO:0010150	Biological Process
AT5G11520	L-aspartate:2-oxoglutarate aminotransferase activity	GO:0004069	Molecular Function
AT5G11520	nitrogen compound metabolic Biological Processess	GO:0006807	Biological Process
AT5G11520	membrane	GO:0016020	Cellular Component
AT5G11520	peroxisome	GO:0005777	Cellular Component
AT5G11520	peroxisome	GO:0005777	Cellular Component
AT5G11520	plastid	GO:0009536	Cellular Component
AT5G13090	biological_Biological Processess_unknown	GO:0008150	Biological Process
AT5G13090	molecular_function_unknown	GO:0003674	Molecular Function
AT5G13180	cellular_component_unknown	GO:0005575	Cellular Component
AT5G13180	protein binding	GO:0005515	Molecular Function
AT5G13180	transcription repressor activity	GO:0016564	Molecular Function
AT5G13180	multicellular organismal development	GO:0007275	Biological Process
AT5G13180	xylem development	GO:0010089	Biological Process
AT5G13180	sequence-specific DNA binding transcription factor activity	GO:0003700	Molecular Function
AT5G13770	biological_Biological Processess_unknown	GO:0008150	Biological Process
AT5G13770	molecular_function_unknown	GO:0003674	Molecular Function
AT5G13800	hydrolase activity	GO:0016787	Molecular Function
AT5G13800	pheophytinase activity	GO:0080124	Molecular Function
AT5G13800	chlorophyll catabolic Biological Processess	GO:0015996	Biological Process
AT5G13800	chloroplast	GO:0009507	Cellular Component
AT5G13800	chloroplast	GO:0009507	Cellular Component
AT5G13800	chlorophyll catabolic Biological Processess	GO:0015996	Biological Process
AT5G14480	protein N-linked glycosylation	GO:0006487	Biological Process
AT5G14480	acetylglucosaminyltransferase activity	GO:0008375	Molecular Function
AT5G14480	membrane	GO:0016020	Cellular Component
AT5G14480	transferase activity, transferring glycosyl groups	GO:0016757	Molecular Function
AT5G15948
AT5G18840	sugar:hydrogen symporter activity	GO:0005351	Molecular Function
AT5G18840	transmembrane transport	GO:0055085	Biological Process
AT5G18840	carbohydrate transmembrane transporter activity	GO:0015144	Molecular Function
AT5G18840	integral to membrane	GO:0016021	Cellular Component
AT5G18840	carbohydrate transmembrane transporter activity	GO:0015144	Molecular Function
AT5G18840	transport	GO:0006810	Biological Process
AT5G18840	membrane	GO:0016020	Cellular Component
AT5G18840	membrane	GO:0016020	Cellular Component
AT5G19420	zinc ion binding	GO:0008270	Molecular Function
AT5G19420	zinc ion binding	GO:0008270	Molecular Function
AT5G19420	Ran GTPase binding	GO:0008536	Molecular Function
AT5G19420	zinc ion binding	GO:0008270	Molecular Function
AT5G19420	chromatin binding	GO:0003682	Molecular Function
AT5G19420	zinc ion binding	GO:0008270	Molecular Function
AT5G19420	zinc ion binding	GO:0008270	Molecular Function
AT5G19420	Ran GTPase binding	GO:0008536	Molecular Function
AT5G19420	zinc ion binding	GO:0008270	Molecular Function
AT5G19420	chromatin binding	GO:0003682	Molecular Function
AT5G19790	sequence-specific DNA binding transcription factor activity	GO:0003700	Molecular Function
AT5G19790	DNA binding	GO:0003677	Molecular Function
AT5G19790	sequence-specific DNA binding transcription factor activity	GO:0003700	Molecular Function
AT5G19790	nucleus	GO:0005634	Cellular Component
AT5G19790	regulation of transcription, DNA-dependent	GO:0006355	Biological Process
AT5G20100	cellular_component_unknown	GO:0005575	Cellular Component
AT5G20100	molecular_function_unknown	GO:0003674	Molecular Function
AT5G20100	biological_Biological Processess_unknown	GO:0008150	Biological Process
AT5G20700	biological_Biological Processess_unknown	GO:0008150	Biological Process
AT5G20960	aldehyde oxidase activity	GO:0004031	Molecular Function
AT5G20960	auxin biosynthetic Biological Processess	GO:0009851	Biological Process
AT5G20960	indole-3-acetaldehyde oxidase activity	GO:0050302	Molecular Function
AT5G25110	kinase activity	GO:0016301	Molecular Function
AT5G25110	ATP binding	GO:0005524	Molecular Function
AT5G25110	protein kinase activity	GO:0004672	Molecular Function
AT5G25110	protein serine/threonine kinase activity	GO:0004674	Molecular Function
AT5G25110	defense response to fungus	GO:0050832	Biological Process
AT5G25280	molecular_function_unknown	GO:0003674	Molecular Function
AT5G25280	biological_Biological Processess_unknown	GO:0008150	Biological Process
AT5G25280	molecular_function_unknown	GO:0003674	Molecular Function
AT5G25280	biological_Biological Processess_unknown	GO:0008150	Biological Process
AT5G26960	molecular_function_unknown	GO:0003674	Molecular Function
AT5G26960	cellular_component_unknown	GO:0005575	Cellular Component
AT5G26960	biological_Biological Processess_unknown	GO:0008150	Biological Process
AT5G26960	molecular_function_unknown	GO:0003674	Molecular Function
AT5G26960	cellular_component_unknown	GO:0005575	Cellular Component
AT5G26960	biological_Biological Processess_unknown	GO:0008150	Biological Process
AT5G28010	molecular_function_unknown	GO:0003674	Molecular Function
AT5G28010	response to biotic stimulus	GO:0009607	Biological Process
AT5G28010	defense response	GO:0006952	Biological Process
AT5G39040	vacuolar membrane	GO:0005774	Cellular Component
AT5G39040	vacuole	GO:0005773	Cellular Component
AT5G39040	vacuole	GO:0005773	Cellular Component
AT5G39040	ATPase activity, coupled to transmembrane movement of substances	GO:0042626	Molecular Function
AT5G39040	transporter activity	GO:0005215	Molecular Function
AT5G39040	response to aluminum ion	GO:0010044	Biological Process
AT5G39040	vacuolar membrane	GO:0005774	Cellular Component
AT5G39040	transporter activity	GO:0005215	Molecular Function
AT5G39040	vacuole	GO:0005773	Cellular Component
AT5G39040	plant-type vacuole	GO:0000325	Cellular Component
AT5G40250	zinc ion binding	GO:0008270	Molecular Function
AT5G40250	zinc ion binding	GO:0008270	Molecular Function
AT5G40470	molecular_function_unknown	GO:0003674	Molecular Function
AT5G40470	chloroplast	GO:0009507	Cellular Component
AT5G40470	biological_Biological Processess_unknown	GO:0008150	Biological Process
AT5G40690	biological_Biological Processess_unknown	GO:0008150	Biological Process
AT5G41210	peroxisome	GO:0005777	Cellular Component
AT5G41210	toxin catabolic Biological Processess	GO:0009407	Biological Process
AT5G41210	cytoplasm	GO:0005737	Cellular Component
AT5G41210	peroxisome	GO:0005777	Cellular Component
AT5G41210	glutathione transferase activity	GO:0004364	Molecular Function
AT5G42860	biological_Biological Processess_unknown	GO:0008150	Biological Process
AT5G42860	plasma membrane	GO:0005886	Cellular Component
AT5G42860	molecular_function_unknown	GO:0003674	Molecular Function
AT5G43760	fatty acid elongase activity	GO:0009922	Molecular Function
AT5G43760	response to cold	GO:0009409	Biological Process
AT5G43760	response to light stimulus	GO:0009416	Biological Process
AT5G43760	membrane	GO:0016020	Cellular Component
AT5G44060	molecular_function_unknown	GO:0003674	Molecular Function
AT5G44060	biological_Biological Processess_unknown	GO:0008150	Biological Process
AT5G45800	protein serine/threonine kinase activity	GO:0004674	Molecular Function
AT5G45800	transmembrane receptor protein tyrosine kinase signaling pathway	GO:0007169	Biological Process
AT5G45800	embryo development ending in seed dormancy	GO:0009793	Biological Process
AT5G45800	ATP binding	GO:0005524	Molecular Function
AT5G45800	ATP binding	GO:0005524	Molecular Function
AT5G45800	protein kinase activity	GO:0004672	Molecular Function
AT5G45800	protein phosphorylation	GO:0006468	Biological Process
AT5G46720	molecular_function_unknown	GO:0003674	Molecular Function
AT5G46720	biological_Biological Processess_unknown	GO:0008150	Biological Process
AT5G46720	cellular_component_unknown	GO:0005575	Cellular Component
AT5G47360
AT5G48340	biological_Biological Processess_unknown	GO:0008150	Biological Process
AT5G48340	molecular_function_unknown	GO:0003674	Molecular Function
AT5G49350	endomembrane system	GO:0012505	Cellular Component
AT5G49350	biological_Biological Processess_unknown	GO:0008150	Biological Process
AT5G49350	molecular_function_unknown	GO:0003674	Molecular Function
AT5G49350	endomembrane system	GO:0012505	Cellular Component
AT5G49360	seed coat development	GO:0010214	Biological Process
AT5G49360	alpha-N-arabinofuranosidase activity	GO:0046556	Molecular Function
AT5G49360	hydrolase activity, hydrolyzing O-glycosyl compounds	GO:0004553	Molecular Function
AT5G49360	plant-type cell wall	GO:0009505	Cellular Component
AT5G49360	apoplast	GO:0048046	Cellular Component
AT5G51160	biological_Biological Processess_unknown	GO:0008150	Biological Process
AT5G51160	cellular_component_unknown	GO:0005575	Cellular Component
AT5G52430	biological_Biological Processess_unknown	GO:0008150	Biological Process
AT5G52430	molecular_function_unknown	GO:0003674	Molecular Function
AT5G52990	molecular_function_unknown	GO:0003674	Molecular Function
AT5G52990	endomembrane system	GO:0012505	Cellular Component
AT5G52990	transport	GO:0006810	Biological Process
AT5G53050	catalytic activity	GO:0003824	Molecular Function
AT5G53050	catalytic activity	GO:0003824	Molecular Function
AT5G53050	hydrolase activity	GO:0016787	Molecular Function
AT5G54850	cellular_component_unknown	GO:0005575	Cellular Component
AT5G54850	molecular_function_unknown	GO:0003674	Molecular Function
AT5G54850	biological_Biological Processess_unknown	GO:0008150	Biological Process
AT5G54940	translational initiation	GO:0006413	Biological Process
AT5G54940	translation	GO:0006412	Biological Process
AT5G54940	translation initiation factor activity	GO:0003743	Molecular Function
AT5G54940	translational initiation	GO:0006413	Biological Process
AT5G54940	translation initiation factor activity	GO:0003743	Molecular Function
AT5G54940	translational initiation	GO:0006413	Biological Process
AT5G54940	translation initiation factor activity	GO:0003743	Molecular Function
AT5G54940	translation	GO:0006412	Biological Process
AT5G54940	translational initiation	GO:0006413	Biological Process
AT5G54940	translation	GO:0006412	Biological Process
AT5G54940	translation initiation factor activity	GO:0003743	Molecular Function
AT5G54940	translational initiation	GO:0006413	Biological Process
AT5G54940	translation initiation factor activity	GO:0003743	Molecular Function
AT5G54940	translational initiation	GO:0006413	Biological Process
AT5G54940	translation initiation factor activity	GO:0003743	Molecular Function
AT5G54940	translation	GO:0006412	Biological Process
AT5G55100	RNA Biological Processessing	GO:0006396	Biological Process
AT5G55100	RNA binding	GO:0003723	Molecular Function
AT5G55100	RNA Biological Processessing	GO:0006396	Biological Process
AT5G55100	RNA binding	GO:0003723	Molecular Function
AT5G55100	RNA Biological Processessing	GO:0006396	Biological Process
AT5G55100	RNA binding	GO:0003723	Molecular Function
AT5G55760	hydrolase activity, acting on carbon-nitrogen (but not peptide) bonds, in linear amides	GO:0016811	Molecular Function
AT5G55760	chromatin silencing	GO:0006342	Biological Process
AT5G55760	regulation of transcription, DNA-dependent	GO:0006355	Biological Process
AT5G55760	zinc ion binding	GO:0008270	Molecular Function
AT5G55760	NAD+ binding	GO:0070403	Molecular Function
AT5G55760	protein deacetylation	GO:0006476	Biological Process
AT5G55760	chromatin silencing	GO:0006342	Biological Process
AT5G55760	DNA binding	GO:0003677	Molecular Function
AT5G55760	chromatin silencing complex	GO:0005677	Cellular Component
AT5G55760	regulation of transcription, DNA-dependent	GO:0006355	Biological Process
AT5G58770	dehydrodolichyl diphosphate synthase activity	GO:0045547	Molecular Function
AT5G58770	dolichol biosynthetic Biological Processess	GO:0019408	Biological Process
AT5G58770	chloroplast	GO:0009507	Cellular Component
AT5G58770	dehydrodolichyl diphosphate synthase activity	GO:0045547	Molecular Function
AT5G58770	dolichol biosynthetic Biological Processess	GO:0019408	Biological Process
AT5G58770	chloroplast	GO:0009507	Cellular Component
AT5G59400	biological_Biological Processess_unknown	GO:0008150	Biological Process
AT5G59400	molecular_function_unknown	GO:0003674	Molecular Function
AT5G59400	chloroplast	GO:0009507	Cellular Component
AT5G59400	chloroplast	GO:0009507	Cellular Component
AT5G59720	response to heat	GO:0009408	Biological Process
AT5G59720	heat acclimation	GO:0010286	Biological Process
AT5G59720	response to heat	GO:0009408	Biological Process
AT5G59720	response to high light intensity	GO:0009644	Biological Process
AT5G59720	response to hydrogen peroxide	GO:0042542	Biological Process
AT5G60160	vacuole	GO:0005773	Cellular Component
AT5G60160	proteolysis	GO:0006508	Biological Process
AT5G60160	vacuolar membrane	GO:0005774	Cellular Component
AT5G60160	response to cadmium ion	GO:0046686	Biological Process
AT5G60160	zinc ion binding	GO:0008270	Molecular Function
AT5G60160	vacuole	GO:0005773	Cellular Component
AT5G60160	aminopeptidase activity	GO:0004177	Molecular Function
AT5G63610	protein kinase activity	GO:0004672	Molecular Function
AT5G63610	protein phosphorylation	GO:0006468	Biological Process
AT5G63610	kinase activity	GO:0016301	Molecular Function
AT5G63610	ATP binding	GO:0005524	Molecular Function
AT5G63610	protein serine/threonine kinase activity	GO:0004674	Molecular Function
AT5G64360	heat shock protein binding	GO:0031072	Molecular Function
AT5G64360	heat shock protein binding	GO:0031072	Molecular Function
AT5G64360	heat shock protein binding	GO:0031072	Molecular Function
AT5G64360	protein folding	GO:0006457	Biological Process
AT5G64360	heat shock protein binding	GO:0031072	Molecular Function
AT5G64360	cellular_component_unknown	GO:0005575	Cellular Component
AT5G65980	endomembrane system	GO:0012505	Cellular Component
AT5G65980	integral to membrane	GO:0016021	Cellular Component
AT5G65980	auxin polar transport	GO:0009926	Biological Process
AT5G65980	transmembrane transport	GO:0055085	Biological Process
AT5G65980	auxin:hydrogen symporter activity	GO:0009672	Molecular Function
AT5G66390	heme binding	GO:0020037	Molecular Function
AT5G66390	response to oxidative stress	GO:0006979	Biological Process
AT5G66390	peroxidase activity	GO:0004601	Molecular Function
AT5G66390	oxidation-reduction Biological Processess	GO:0055114	Biological Process
AT5G66390	peroxidase activity	GO:0004601	Molecular Function
AT5G66390	endomembrane system	GO:0012505	Cellular Component
AT5G66520	biological_Biological Processess_unknown	GO:0008150	Biological Process
AT5G66520	cellular_component_unknown	GO:0005575	Cellular Component
AT5G66770	sequence-specific DNA binding transcription factor activity	GO:0003700	Molecular Function
AT5G66770	cellular_component_unknown	GO:0005575	Cellular Component
AT5G66770	sequence-specific DNA binding transcription factor activity	GO:0003700	Molecular Function
AT5G66770	regulation of transcription, DNA-dependent	GO:0006355	Biological Process
AT5G66770	sequence-specific DNA binding transcription factor activity	GO:0003700	Molecular Function
AT5G66770	cellular_component_unknown	GO:0005575	Cellular Component
AT5G66770	sequence-specific DNA binding transcription factor activity	GO:0003700	Molecular Function
AT5G66770	regulation of transcription, DNA-dependent	GO:0006355	Biological Process
