# Supplementary material for: Transcriptome profiling of low temperature-treated cassava apical shoots showed dynamic responses of tropical plant to cold stress
Source: BMC Genomics. 2012 Feb 10;13:64. doi: 10.1186/1471-2164-13-64 (PMC3339519; doi:10.1186/1471-2164-13-64)
Supplement: Additional file 6 — Categories of 'Biological Process' based on GO annotation and their contributing genes. [file 1471-2164-13-64-S6.XLS]

## Sheet: Biological Process
Probe Name	4 h/0 h	9 h/0 h	9 h/4 h	AGI Locus	E Value	Full Description
	Log2 Ratio
Response to abiotic or biotic stimulus
CUST_2332		4.02232		AT4G34410	1.6e-23	AP2 domain-containing transcription factor, putative
CUST_2683		4.01226	3.64121	AT2G40080	1e-25	ELF4 (EARLY FLOWERING 4)
CUST_14118	2.31437	3.69322	1.37885	AT2G43710	1.8e-57	SSI2 (fatty acid biosynthesis 2);acyl-[acyl-carrier-protein] desaturase
CUST_4383		3.63281		AT1G30040	4.7e-51	ATGA2OX2; gibberellin 2-beta-dioxygenase
CUST_11786		3.47652	3.32036	AT1G68050	8.9e-60	FKF1 (FLAVIN-BINDING KELCH DOMAIN F BOX PROTEIN); ubiquitin-protein ligase
CUST_12833		2.73016	2.32956	AT1G06460	5.8e-21	ACD32.1 (ALPHA-CRYSTALLIN DOMAIN 31.2)
CUST_12238		2.55262		AT4G01370	1.3e-16	ATMPK4; ATMPK4 (MAP KINASE 4); MAP kinase/ kinase
CUST_5259	1.1833	2.45937	1.27606	AT3G24550	3.4e-29	ATPERK1(PROLINE EXTENSIN-LIKE RECEPTOR KINASE 1);ATP binding/protein kinase
CUST_11123		2.23056	1.58973	AT5G59720	2.1e-48	HSP18.2 (HEAT SHOCK PROTEIN 18.2)
CUST_8810	1.80904	2.16418		AT5G28010	4.9e-06	Bet v I allergen family protein
CUST_7667		2.04087		AT3G12500	1.5e-11	ATHCHIB (BASIC CHITINASE); chitinase ; K01183 chitinase [EC:3.2.1.14]
CUST_11923		1.85491	1.80927	AT2G15890	3.4e-42	MEE14 (maternal effect embryo arrest 14)
CUST_6563		1.72108		AT1G70840	1e-43	MLP31 (MLP-LIKE PROTEIN 31)
CUST_15946		1.42074		AT1G70840	2.3e-38	MLP31 (MLP-LIKE PROTEIN 31)
CUST_11303		1.41887		AT1G70850	2.6e-24	MLP34 (MLP-LIKE PROTEIN 34)
CUST_3534		1.17574		AT1G19640	5.4e-40	JMT (JASMONIC ACID CARBOXYL METHYLTRANSFERASE)
CUST_10998		1.14242		AT1G24020	2e-10	MLP423 (MLP-LIKE PROTEIN 423)
CUST_12659		1.11188		AT5G43760	1.4e-63	beta-ketoacyl-CoA synthase, putative
CUST_3051		1.10881	1.01285	AT4G35090	7.6e-76	CAT2 (CATALASE 2); catalase ; K03781 catalase [EC:1.11.1.6]
CUST_14725		1.0634		AT3G46230	4.1e-33	ATHSP17.4 (Arabidopsis thaliana heat shock protein 17.4)
CUST_14955			3.34937	AT5G47220	1.5e-33	ATERF-2/ATERF2/ERF2 (ETHYLENE RESPONSE FACTOR 2);transcription activator
CUST_17985			1.09024	AT5G37770	2.1e-39	TCH2 (TOUCH 2); calcium ion binding
CUST_12768			1.30744	AT5G24470	2.8e-20	APRR5 (PSEUDO-RESPONSE REGULATOR 5); transcription regulator
CUST_7141			1.45653	AT1G73500	1.7e-42	ATMKK9 (Arabidopsis thaliana MAP kinase kinase 9); kinase
CUST_14809		-1.02542		AT1G08540	5.3e-20	SIGB(SIGMA FACTOR B);DNA binding/DNA-directed RNA polymerase/TF
CUST_14327		-1.03564		AT1G15100	5.4e-14	RHA2A (RING-H2 finger A2A); protein binding / zinc ion binding
CUST_14095		-1.04779		AT5G03240	8.9e-17	UBQ3 (POLYUBIQUITIN 3); protein binding
CUST_13235		-1.06904		AT1G14920	2e-108	GAI (GA INSENSITIVE); transcription factor
CUST_14166		-1.12403		AT1G78380	1.9e-70	ATGSTU19 (GLUTATHIONE TRANSFERASE 8); glutathione transferase
CUST_11479		-1.17653	-1.01216	AT1G52520	1e-72	FRS6 (FAR1-related sequence 6); zinc ion binding
CUST_9208		-1.25265		AT4G01070	8.8e-42	GT72B1; UDP-glucosyltransferase/ UDP-glycosyltransferase/ transferase
CUST_6759		-1.48843		AT1G49010	9.3e-41	myb family transcription factor
CUST_5609		-1.96884		AT1G15100	6.7e-39	RHA2A (RING-H2 finger A2A); protein binding / zinc ion binding
CUST_18370		-2.02594		AT5G25110	9.9e-17	CIPK25 (CBL-INTERACTING PROTEIN KINASE 25); kinase
Response to stress
CUST_2332		4.02232		AT4G34410	1.6e-23	AP2 domain-containing transcription factor, putative
CUST_14118	2.31437	3.69322	1.37885	AT2G43710	1.8e-57	SSI2 (fatty acid biosynthesis 2); acyl-[acyl-carrier-protein] desaturase
CUST_8448		3.41951	2.56926	AT5G66390	3.9e-35	peroxidase 72 (PER72) (P72) (PRXR8) ; K00430 peroxidase [EC:1.11.1.7]
CUST_12833		2.73016	2.32956	AT1G06460	5.8e-21	ACD32.1 (ALPHA-CRYSTALLIN DOMAIN 31.2)
CUST_12238		2.55262		AT4G01370	1.3e-16	ATMPK4 (MAP KINASE 4); MAP kinase/ kinase
CUST_5259	1.1833	2.45937	1.27606	AT3G24550	3.4e-29	ATPERK1 (PROLINE EXTENSIN-LIKE RECEPTOR KINASE 1);ATP binding/protein kinase
CUST_8771		2.23512		AT3G62770	2.8e-63	AtATG18a (Arabidopsis thaliana homolog of yeast autophagy 18 (ATG18) a)
CUST_11123		2.23056	1.58973	AT5G59720	2.1e-48	HSP18.2 (HEAT SHOCK PROTEIN 18.2)
CUST_8810	1.80904	2.16418		AT5G28010	4.9e-06	Bet v I allergen family protein
CUST_7667		2.04087		AT3G12500	1.5e-11	ATHCHIB (BASIC CHITINASE); chitinase ; K01183 chitinase [EC:3.2.1.14]
CUST_11923		1.85491	1.80927	AT2G15890	3.4e-42	MEE14 (maternal effect embryo arrest 14)
CUST_6563		1.72108		AT1G70840	1e-43	MLP31 (MLP-LIKE PROTEIN 31)
CUST_11592		1.71916		AT1G01170	7.1e-27	ozone-responsive stress-related protein, putative
CUST_15946		1.42074		AT1G70840	2.3e-38	MLP31 (MLP-LIKE PROTEIN 31)
CUST_11303		1.41887		AT1G70850	2.6e-24	MLP34 (MLP-LIKE PROTEIN 34)
CUST_3534		1.17574		AT1G19640	5.4e-40	JMT (JASMONIC ACID CARBOXYL METHYLTRANSFERASE)
CUST_10998		1.14242		AT1G24020	2e-10	MLP423 (MLP-LIKE PROTEIN 423)
CUST_12659		1.11188		AT5G43760	1.4e-63	beta-ketoacyl-CoA synthase, putative
CUST_3051		1.10881	1.01285	AT4G35090	7.6e-76	CAT2 (CATALASE 2); catalase ; K03781 catalase [EC:1.11.1.6]
CUST_14725		1.0634		AT3G46230	4.1e-33	ATHSP17.4 (Arabidopsis thaliana heat shock protein 17.4)
CUST_17985			1.09024	AT5G37770	2.1e-39	TCH2 (TOUCH 2); calcium ion binding
CUST_14955			3.34937	AT5G47220	1.5e-33	ATERF-2/ATERF2/ERF2 (ETHYLENE RESPONSE FACTOR 2); DNA binding/transcription
CUST_7141			1.45653	AT1G73500	1.7e-42	ATMKK9 (Arabidopsis thaliana MAP kinase kinase 9); kinase
CUST_14327		-1.03564		AT1G15100	5.4e-14	RHA2A (RING-H2 finger A2A); protein binding / zinc ion binding
CUST_13235		-1.06904		AT1G14920	2e-108	GAI (GA INSENSITIVE); transcription factor
CUST_14166		-1.12403		AT1G78380	1.9e-70	ATGSTU19 (GLUTATHIONE TRANSFERASE 8); glutathione transferase
CUST_10706		-1.17762		AT3G56850	1.2e-35	AREB3 (ABA-RESPONSIVE ELEMENT BINDING PROTEIN 3)
CUST_11310		-1.17838		AT1G61190	6.4e-06	disease resistance protein (CC-NBS-LRR class), putative
CUST_18065		-1.21669		AT3G56850	2.3e-20	AREB3 (ABA-RESPONSIVE ELEMENT BINDING PROTEIN 3)
CUST_9208		-1.25265		AT4G01070	8.8e-42	GT72B1; UDP-glucosyltransferase/ UDP-glycosyltransferase/ transferase
CUST_6759		-1.48843		AT1G49010	9.3e-41	myb family transcription factor
CUST_5609		-1.96884		AT1G15100	6.7e-39	RHA2A (RING-H2 finger A2A); protein binding / zinc ion binding
CUST_18370		-2.02594		AT5G25110	9.9e-17	CIPK25 (CBL-INTERACTING PROTEIN KINASE 25); kinase
Protein metabolism
CUST_11786		3.47652	3.32036	AT1G68050	8.9e-60	FKF1 (FLAVIN-BINDING KELCH DOMAIN F BOX PROTEIN); ubiquitin-protein ligase ; K12116 flavin-binding kelch repeat F-box protein 1
CUST_12159		3.43084	2.80802	AT1G53050	2.8e-16	protein kinase family protein
CUST_1576		2.52818	2.16858	AT3G04530	1.6e-53	PPCK2 (PHOSPHOENOLPYRUVATE CARBOXYLASE KINASE 2); kinase
CUST_2809		2.46901		AT2G02800	9.4e-18	APK2B; APK2B (PROTEIN KINASE 2B); kinase
CUST_5259	1.1833	2.45937	1.27606	AT3G24550	3.4e-29	ATPERK1 (PROLINE EXTENSIN-LIKE RECEPTOR KINASE 1); ATP binding / protein kinase
CUST_6083		2.28677		AT5G54940	5.2e-45	eukaryotic translation initiation factor SUI1, putative
CUST_19994		1.71024		AT3G12620	2.6e-81	protein phosphatase 2C family protein / PP2C family protein
CUST_15546		1.61444	1.11701	AT4G14360	1e-116	dehydration-responsive protein-related
CUST_11940		1.42981		AT5G60160	3e-32	aspartyl aminopeptidase, putative ; K01267 aspartyl aminopeptidase [EC:3.4.11.21]
CUST_18916		1.35073		AT3G23610	6.5e-39	dual specificity protein phosphatase (DsPTP1) ; K05766 slingshot
CUST_20738		1.33075	1.54453	AT1G49780	1e-07	U-box domain-containing protein
CUST_6804		1.26589		AT4G11240	1.4e-75	TOPP7 (Type one serine/threonine protein phosphatase 7)
CUST_11273		1.18547		AT5G54940	3e-45	eukaryotic translation initiation factor SUI1, putative
CUST_15027		1.10601		AT5G55760	1.3e-79	SRT1 (SIRTUIN 1); DNA binding ; K11416 mono-ADP-ribosyltransferase sirtuin 6 [EC:2.4.2.31]
CUST_6195		1.05204		AT1G77720	5.9e-42	protein kinase family protein ;threonine-protein kinase TTK/MPS1[EC:2.7.12.1]
CUST_18685		1.04581		AT1G75440	5.9e-18	UBC16 (UBIQUITIN-CONJUGATING ENZYME 16); ubiquitin-protein ligase
CUST_5212		1.01265		AT2G23450	1.5e-14	protein kinase family protein
CUST_7141			1.45653	AT1G73500	1.7e-42	ATMKK9 (Arabidopsis thaliana MAP kinase kinase 9); kinase
CUST_9756		-1.0057		AT1G70520	7.5e-58	protein kinase family protein
CUST_3486		-1.02567		AT1G55060	6.4e-19	UBQ12 (UBIQUITIN 12)
CUST_20474		-1.03924		AT4G12570	5.6e-40	UPL5; UPL5 (UBIQUITIN PROTEIN LIGASE 5); ubiquitin-protein ligase ; K10591 E3 ubiquitin-protein ligase NEDD4 [EC:6.3.2.19]
CUST_16205		-1.04098		AT1G64500	6.8e-31	glutaredoxin family protein
CUST_14095		-1.04779		AT5G03240	8.9e-17	UBQ3 (POLYUBIQUITIN 3); protein binding
CUST_3270		-1.0727		AT5G64360	1.2e-22	DNAJ heat shock N-terminal domain-containing protein
CUST_19775		-1.12631	-1.09623	AT1G72180	3.1e-76	leucine-rich repeat transmembrane protein kinase, putative
CUST_17790		-1.13278		AT5G14480	2e-28	glycosyl transferase family 17 protein
CUST_19011		-1.13447		AT3G51990	1.2e-46	protein kinase family protein
CUST_5199		-1.16168		AT5G01840	2.4e-24	ATOFP1/OFP1 (ARABIDOPSIS THALIANA OVATE FAMILY PROTEIN 1);DNA binding/transcription repressor
CUST_11291		-1.16188		AT1G47056	2.7e-24	VFB1 (VIER F-BOX PROTEINE 1); ubiquitin-protein ligase
CUST_3021		-1.16403		AT5G63610	4.9e-06	HEN3 (HUA ENHANCER 3); kinase ; K07760 cyclin-dependent kinase [EC:2.7.11.22]
CUST_11310		-1.17838		AT1G61190	6.4e-06	disease resistance protein (CC-NBS-LRR class), putative
CUST_8784		-1.19061		AT3G02130	7.6e-56	RPK2/TOAD2 (RECEPTOR-LIKE PROTEIN KINASE2); protein serine/threonine kinase
CUST_257		-1.2052		AT1G60010	2e-45	hypothetical protein
CUST_3726		-1.21897		AT3G02130	1.7e-49	RPK2/TOAD2 (RECEPTOR-LIKE PROTEIN KINASE2);protein serine/threonine kinase
CUST_3430		-1.23404		AT4G07400	4.3e-61	VFB3 (VIER F-BOX PROTEINE 3); ubiquitin-protein ligase
CUST_17305		-1.24064		AT5G45800	1.7e-50	MEE62 (maternal effect embryo arrest 62); ATP binding / protein serine/threonine kinase
CUST_15274		-1.2674		AT1G25390	3.7e-09	protein kinase family protein
CUST_4130		-1.27782		AT1G15530	8.1e-44	receptor lectin kinase, putative
CUST_18940		-1.28553		AT3G51990	2.5e-14	protein kinase family protein
CUST_10808		-1.30911		AT3G55550	1.9e-16	lectin protein kinase, putative
CUST_2772		-1.41845		AT1G21740	3.2e-61	hypothetical protein
CUST_1526		-1.45101		AT4G07400	1.9e-18	VFB3 (VIER F-BOX PROTEINE 3); ubiquitin-protein ligase
CUST_7622		-1.57306		AT2G17880	9.2e-25	DNAJ heat shock protein, putative
CUST_5945	-1.63283	-2.1785		AT2G25490	5e-114	EBF1; EBF1 (EIN3-BINDING F BOX PROTEIN 1); ubiquitin-protein ligase
CUST_17946	-1.61182	-2.94003	-1.32821	AT2G25490	2.5e-26	EBF1 (EIN3-BINDING F BOX PROTEIN 1); ubiquitin-protein ligase
CUST_5487		-3.26048		AT2G25490	3.6e-26	EBF1 (EIN3-BINDING F BOX PROTEIN 1); ubiquitin-protein ligase
Other cellular process
CUST_3978	4.73465	5.29074		AT4G00620	3.9e-32	tetrahydrofolate dehydrogenase/cyclohydrolase, putative
CUST_18605	2.96444	4.58923		AT5G19790	1.4e-06	RAP2.11 (related to AP2 11); DNA binding / transcription factor
CUST_6863	3.44602	4.17237		AT1G74960	2.1e-13	FAB1; FAB1 (FATTY ACID BIOSYNTHESIS 1); fatty-acid synthase ; K09458 3-oxoacyl-[acyl-carrier-protein] synthase II [EC:2.3.1.179]
CUST_9556	2.83943	4.06413	1.2247	AT1G29930	9e-134	CAB1; CAB1 (CHLOROPHYLL A/B BINDING PROTEIN 1); chlorophyll binding ; K08912 light-harvesting complex II chlorophyll a/b binding protein 1
CUST_4549	3.58063	4.03788		AT3G17760	2e-42	GAD5; GAD5 (GLUTAMATE DECARBOXYLASE 5); calmodulin binding ; K01580 glutamate decarboxylase [EC:4.1.1.15]
CUST_2332		4.02232		AT4G34410	1.6e-23	AP2 domain-containing transcription factor, putative
CUST_2683		4.01226	3.64121	AT2G40080	1e-25	ELF4; ELF4 (EARLY FLOWERING 4)
CUST_4381		3.73345	2.66026	AT1G78440	1.8e-54	ATGA2OX1 (GIBBERELLIN 2-OXIDASE 1); gibberellin 2-beta-dioxygenase ; K04125 gibberellin 2-oxidase [EC:1.14.11.13]
CUST_1149		3.71911	4.17186	AT3G02040	1.5e-22	SRG3; SRG3 (SENESCENCE-RELATED GENE 3); glycerophosphodiester phosphodiesterase
CUST_14118	2.31437	3.69322	1.37885	AT2G43710	1.8e-57	SSI2; SSI2 (fatty acid biosynthesis 2); acyl-[acyl-carrier-protein] desaturase
CUST_4383		3.63281		AT1G30040	4.7e-51	ATGA2OX2; gibberellin 2-beta-dioxygenase
CUST_11786		3.47652	3.32036	AT1G68050	8.9e-60	FKF1; FKF1 (FLAVIN-BINDING KELCH DOMAIN F BOX PROTEIN); ubiquitin-protein ligase ; K12116 flavin-binding kelch repeat F-box protein 1
CUST_12159		3.43084	2.80802	AT1G53050	2.8e-16	protein kinase family protein
CUST_13555	2.32205	3.33626		AT2G13370	8.2e-06	CHR5; CHR5 (chromatin remodeling 5); ATP binding / DNA binding / chromatin binding / helicase ; K11367 chromodomain-helicase-DNA-binding protein 1 [EC:3.6.1.-]
CUST_9847		3.23785		AT5G18840	6.3e-06	sugar transporter, putative
CUST_4231		3.10962	2.54239	AT1G53210	2.5e-35	sodium/calcium exchanger family protein / calcium-binding EF hand family protein
CUST_15110		2.57452		AT1G65840	3.5e-09	ATPAO4; ATPAO4 (POLYAMINE OXIDASE 4); amine oxidase
CUST_12238		2.55262		AT4G01370	1.3e-16	ATMPK4; ATMPK4 (MAP KINASE 4); MAP kinase/ kinase ; K04371 extracellular signal-regulated kinase 1/2 [EC:2.7.11.24]
CUST_1576		2.52818	2.16858	AT3G04530	1.6e-53	PPCK2; PPCK2 (PHOSPHOENOLPYRUVATE CARBOXYLASE KINASE 2); kinase
CUST_222		2.47068	1.73996	AT1G06570	2e-13	PDS1; PDS1 (PHYTOENE DESATURATION 1) ; K00457 4-hydroxyphenylpyruvate dioxygenase [EC:1.13.11.27]
CUST_2809		2.46901		AT2G02800	9.4e-18	APK2B; APK2B (PROTEIN KINASE 2B); kinase
CUST_5259	1.1833	2.45937	1.27606	AT3G24550	3.4e-29	ATPERK1 (PROLINE EXTENSIN-LIKE RECEPTOR KINASE 1); ATP binding / protein kinase
CUST_6083		2.28677		AT5G54940	5.2e-45	eukaryotic translation initiation factor SUI1, putative
CUST_8771		2.23512		AT3G62770	2.8e-63	AtATG18a (Arabidopsis thaliana homolog of yeast autophagy 18 (ATG18) a)
CUST_19871		2.20907		AT5G58770	1.6e-42	dehydrodolichyl diphosphate synthase, putative / DEDOL-PP synthase, putative ; K11778 cis-prenyltransferase, dehydrodolichyl diphosphate synthase [EC:2.5.1.-]
CUST_18574		2.14304	1.73857	AT1G67970	1.2e-17	AT-HSFA8 (Arabidopsis thaliana heat shock transcription factor A8); DNA binding / transcription factor
CUST_7667		2.04087		AT3G12500	1.5e-11	ATHCHIB (BASIC CHITINASE); chitinase ; K01183 chitinase [EC:3.2.1.14]
CUST_9469		2.02305		AT2G29420	1.1e-56	ATGSTU7 (GLUTATHIONE S-TRANSFERASE 25); glutathione transferase
CUST_20765		2.01696		AT1G21910	4.7e-29	AP2 domain-containing transcription factor family protein
CUST_8934		1.89642		AT4G09140	7e-06	ATMLH1; ATMLH1 (ARABIDOPSIS THALIANA MUTL-HOMOLOGUE 1) ; K08734 DNA mismatch repair protein MLH1
CUST_15413		1.89633		AT2G25170	6e-48	PKL; PKL (PICKLE) ; K11643 chromodomain-helicase-DNA-binding protein 4 [EC:3.6.1.-]
CUST_1311		1.83345	1.00215	AT5G55100	4.8e-14	SWAP (Suppressor-of-White-APricot)/surp domain-containing protein
CUST_8767		1.763		AT5G13800	2.7e-33	hydrolase, alpha/beta fold family protein
CUST_19994		1.71024		AT3G12620	2.6e-81	protein phosphatase 2C family protein / PP2C family protein
CUST_12574		1.65083		AT2G22570	4.5e-93	ATNIC1/NIC1/NIC2 (A. THALIANA NICOTINAMIDASE 1); catalytic/ nicotinamidase
CUST_11133		1.62875		AT1G06410	2.7e-10	ATTPS7; ATTPS7 (Arabidopsis thaliana trehalose-phosphatase/synthase 7); transferase, transferring glycosyl groups / trehalose-phosphatase ; K00697 alpha,alpha-trehalose-phosphate synthase (UDP-forming) [EC:2.4.1.15]; K01087 trehalose-phosphatase [EC:3.1.3.12]
CUST_13281		1.6174		AT3G46640	1.6e-21	PCL1; PCL1 (PHYTOCLOCK 1); DNA binding
CUST_15546		1.61444	1.11701	AT4G14360	1e-116	dehydration-responsive protein-related
CUST_5835		1.55825		AT5G20960	2.4e-30	AAO1; AAO1 (ALDEHYDE OXIDASE 1) ; K11817 indole-3-acetaldehyde oxidase [EC:1.2.3.7]
CUST_3593		1.54665		AT3G46640	4.9e-35	PCL1; PCL1 (PHYTOCLOCK 1); DNA binding
CUST_4530		1.49876		AT1G10480	9.7e-19	ZFP5; ZFP5 (ZINC FINGER PROTEIN 5); nucleic acid binding / transcription factor/ zinc ion binding
CUST_15215		1.44953	1.12763	AT3G56650	2.5e-22	thylakoid lumenal 20 kDa protein
CUST_8870		1.39232		AT1G05055	1.6e-49	ATGTF2H2/GTF2H2 (GENERAL TRANSCRIPTION FACTOR IIH 2); general RNA polymerase II transcription factor ; K03142 transcription initiation factor TFIIH subunit H2
CUST_14028		1.35422	1.53836	AT3G24520	9.9e-77	AT-HSFC1 (Arabidopsis thaliana heat shock transcription factor C1); DNA binding / transcription factor
CUST_18916		1.35073		AT3G23610	6.5e-39	dual specificity protein phosphatase (DsPTP1) ; K05766 slingshot
CUST_20738		1.33075	1.54453	AT1G49780	1e-07	U-box domain-containing protein
CUST_6804		1.26589		AT4G11240	1.4e-75	TOPP7; TOPP7 (Type one serine/threonine protein phosphatase 7); protein serine/threonine phosphatase
CUST_9148		1.24267		AT1G69830	2.8e-53	AMY3/ATAMY3 (ALPHA-AMYLASE-LIKE 3); alpha-amylase
CUST_20805	1.35789	1.21524		AT3G57090	3.4e-23	BIGYIN; BIGYIN; binding
CUST_14929		1.20696		AT1G10200	2.2e-86	WLIM1; WLIM1; transcription factor
CUST_11273		1.18547		AT5G54940	3e-45	eukaryotic translation initiation factor SUI1, putative
CUST_3534		1.17574		AT1G19640	5.4e-40	JMT; JMT (JASMONIC ACID CARBOXYL METHYLTRANSFERASE); jasmonate O-methyltransferase ; K08241 jasmonate O-methyltransferase [EC:2.1.1.141]
CUST_10964		1.14401		AT1G11260	3.3e-54	STP1; STP1 (SUGAR TRANSPORTER 1); carbohydrate transmembrane transporter/ sugar:hydrogen ion symporter
CUST_19788		1.12294		AT4G24340	7e-13	phosphorylase family protein
CUST_8975		1.11076		AT5G65980	8.4e-38	auxin efflux carrier family protein ; K07088
CUST_3051		1.10881	1.01285	AT4G35090	7.6e-76	CAT2; CAT2 (CATALASE 2); catalase ; K03781 catalase [EC:1.11.1.6]
CUST_15027		1.10601		AT5G55760	1.3e-79	SRT1; SRT1 (SIRTUIN 1); DNA binding ; K11416 mono-ADP-ribosyltransferase sirtuin 6 [EC:2.4.2.31]
CUST_558		1.10416		AT3G16980	1.6e-60	DNA-directed RNA polymerase II, putative ; K03017 DNA-directed RNA polymerase II subunit I
CUST_4761		1.07222		AT4G10000	6.4e-10	hypothetical protein
CUST_13571		1.06814		AT1G08980	3.5e-24	ATAMI1; ATAMI1 (AMIDASE-LIKE PROTEIN 1); amidase
CUST_6195		1.05204		AT1G77720	5.9e-42	protein kinase family protein ; K08866 serine/threonine-protein kinase TTK/MPS1 [EC:2.7.12.1]
CUST_19160		1.04621		AT4G35410	5.9e-32	clathrin adaptor complex small chain family protein
CUST_18685		1.04581		AT1G75440	5.9e-18	UBC16; UBC16 (UBIQUITIN-CONJUGATING ENZYME 16); ubiquitin-protein ligase ; K10688 ubiquitin-conjugating enzyme E2 W [EC:6.3.2.19]
CUST_20137		1.0377		AT4G25910	4.3e-17	NFU3; NFU3 (NFU domain protein 3)
CUST_11831		1.01855		AT5G41210	1.2e-84	ATGSTT1 (Arabidopsis thaliana Glutathione S-transferase (class theta) 1); glutathione transferase
CUST_5212		1.01265		AT2G23450	1.5e-14	protein kinase family protein
CUST_4922		-1.00184		AT3G25690	1.6e-09	CHUP1; CHUP1 (CHLOROPLAST UNUSUAL POSITIONING 1)
CUST_9756		-1.0057		AT1G70520	7.5e-58	protein kinase family protein
CUST_14809		-1.02542		AT1G08540	5.3e-20	SIGB; SIGB (SIGMA FACTOR B); DNA binding / DNA-directed RNA polymerase/ transcription factor
CUST_15703		-1.02558		AT1G12700	2.9e-57	helicase domain-containing protein / pentatricopeptide (PPR) repeat-containing protein
CUST_3486		-1.02567		AT1G55060	6.4e-19	UBQ12; UBQ12 (UBIQUITIN 12)
CUST_14327		-1.03564		AT1G15100	5.4e-14	RHA2A; RHA2A (RING-H2 finger A2A); protein binding / zinc ion binding
CUST_20474		-1.03924		AT4G12570	5.6e-40	UPL5; UPL5 (UBIQUITIN PROTEIN LIGASE 5); ubiquitin-protein ligase ; K10591 E3 ubiquitin-protein ligase NEDD4 [EC:6.3.2.19]
CUST_16205		-1.04098		AT1G64500	6.8e-31	glutaredoxin family protein
CUST_15895		-1.04591		AT5G06850	6e-121	C2 domain-containing protein
CUST_14095		-1.04779		AT5G03240	8.9e-17	UBQ3; UBQ3 (POLYUBIQUITIN 3); protein binding
CUST_18218		-1.05378		AT4G29190	5e-77	zinc finger (CCCH-type) family protein
CUST_13235		-1.06904		AT1G14920	2e-108	GAI; GAI (GA INSENSITIVE); transcription factor
CUST_3270		-1.0727		AT5G64360	1.2e-22	DNAJ heat shock N-terminal domain-containing protein
CUST_7817		-1.08865		AT5G66770	1.5e-39	scarecrow transcription factor family protein
CUST_11895		-1.11167		AT3G48050	1.6e-65	bromo-adjacent homology (BAH) domain-containing protein
CUST_7204		-1.12322		AT1G12700	2.1e-10	helicase domain-containing protein / pentatricopeptide (PPR) repeat-containing protein
CUST_5898		-1.1239		AT3G48050	1.4e-08	bromo-adjacent homology (BAH) domain-containing protein
CUST_14166		-1.12403		AT1G78380	1.9e-70	ATGSTU19 (GLUTATHIONE TRANSFERASE 8); glutathione transferase
CUST_19775		-1.12631	-1.09623	AT1G72180	3.1e-76	leucine-rich repeat transmembrane protein kinase, putative
CUST_1453		-1.1292		AT3G25690	2.6e-95	CHUP1; CHUP1 (CHLOROPLAST UNUSUAL POSITIONING 1)
CUST_17790		-1.13278		AT5G14480	2e-28	glycosyl transferase family 17 protein
CUST_945		-1.1344		AT3G48050	1.5e-29	bromo-adjacent homology (BAH) domain-containing protein
CUST_19011		-1.13447		AT3G51990	1.2e-46	protein kinase family protein
CUST_5199		-1.16168		AT5G01840	2.4e-24	ATOFP1/OFP1 (ARABIDOPSIS THALIANA OVATE FAMILY PROTEIN 1); protein binding / transcription repressor
CUST_11291		-1.16188		AT1G47056	2.7e-24	VFB1; VFB1 (VIER F-BOX PROTEINE 1); ubiquitin-protein ligase
CUST_3021		-1.16403		AT5G63610	4.9e-06	HEN3; HEN3 (HUA ENHANCER 3); kinase ; K07760 cyclin-dependent kinase [EC:2.7.11.22]
CUST_19860	-1.38171	-1.17339		AT4G31720	5.1e-09	TAFII15 (SALT TOLERANCE DURING GERMINATION 1); transcription factor ; K03134 transcription initiation factor TFIID subunit D8
CUST_10706		-1.17762		AT3G56850	1.2e-35	AREB3; AREB3 (ABA-RESPONSIVE ELEMENT BINDING PROTEIN 3); DNA binding / transcription activator/ transcription factor
CUST_11310		-1.17838		AT1G61190	6.4e-06	disease resistance protein (CC-NBS-LRR class), putative
CUST_8784		-1.19061		AT3G02130	7.6e-56	RPK2/TOAD2 (RECEPTOR-LIKE PROTEIN KINASE2); ATP binding / kinase/ protein serine/threonine kinase
CUST_257		-1.2052		AT1G60010	2e-45	hypothetical protein
CUST_18065		-1.21669		AT3G56850	2.3e-20	AREB3; AREB3 (ABA-RESPONSIVE ELEMENT BINDING PROTEIN 3); DNA binding / transcription activator/ transcription factor
CUST_3726		-1.21897		AT3G02130	1.7e-49	RPK2/TOAD2 (RECEPTOR-LIKE PROTEIN KINASE2); ATP binding / kinase/ protein serine/threonine kinase
CUST_3430		-1.23404		AT4G07400	4.3e-61	VFB3; VFB3 (VIER F-BOX PROTEINE 3); ubiquitin-protein ligase
CUST_5800		-1.23582		AT2G39700	2.8e-49	ATEXPA4 (ARABIDOPSIS THALIANA EXPANSIN A4)
CUST_17305		-1.24064		AT5G45800	1.7e-50	MEE62; MEE62 (maternal effect embryo arrest 62); ATP binding / protein serine/threonine kinase
CUST_9208		-1.25265		AT4G01070	8.8e-42	GT72B1; GT72B1; UDP-glucosyltransferase/ UDP-glycosyltransferase/ transferase, transferring glycosyl groups ; K08237 hydroquinone glucosyltransferase [EC:2.4.1.218]
CUST_7714		-1.25959		AT3G02150	2e-12	PTF1; PTF1 (PLASTID TRANSCRIPTION FACTOR 1); transcription factor
CUST_20695		-1.26253		AT5G02190	1.5e-23	ATASP38/PCS1 (PROMOTION OF CELL SURVIVAL1); aspartic-type endopeptidase/ peptidase
CUST_15274		-1.2674		AT1G25390	3.7e-09	protein kinase family protein
CUST_6081		-1.26928		AT2G32070	3.9e-65	CCR4-NOT transcription complex protein, putative
CUST_12792		-1.26991		AT1G55190	1.7e-21	prenylated rab acceptor (PRA1) family protein
CUST_4130		-1.27782		AT1G15530	8.1e-44	receptor lectin kinase, putative
CUST_18940		-1.28553		AT3G51990	2.5e-14	protein kinase family protein
CUST_16156		-1.28904		AT5G58770	1.2e-14	dehydrodolichyl diphosphate synthase, putative / DEDOL-PP synthase, putative ; K11778 cis-prenyltransferase, dehydrodolichyl diphosphate synthase [EC:2.5.1.-]
CUST_10808		-1.30911		AT3G55550	1.9e-16	lectin protein kinase, putative
CUST_15952		-1.36514		AT3G25690	1.7e-69	CHUP1; CHUP1 (CHLOROPLAST UNUSUAL POSITIONING 1)
CUST_19234		-1.38841		AT3G47470	8.8e-51	LHCA4; LHCA4 (Photosystem I light harvesting complex gene 4); chlorophyll binding ; K08910 light-harvesting complex I chlorophyll a/b binding protein 4
CUST_12751		-1.3895		AT1G50600	2.9e-10	SCL5; SCL5; transcription factor
CUST_2772		-1.41845		AT1G21740	3.2e-61	hypothetical protein
CUST_17209		-1.44155		AT3G04580	3.8e-15	EIN4; EIN4 (ETHYLENE INSENSITIVE 4)
CUST_1526		-1.45101		AT4G07400	1.9e-18	VFB3; VFB3 (VIER F-BOX PROTEINE 3); ubiquitin-protein ligase
CUST_11484		-1.45498	-1.23469	AT4G02050	6e-26	sugar transporter, putative
CUST_13051		-1.45707		AT1G72820	7e-45	mitochondrial substrate carrier family protein
CUST_16901		-1.50338		AT4G24240	2.6e-34	WRKY7; WRKY7 (WRKY DNA-binding protein 7); transcription factor
CUST_10020		-1.51623		AT1G08570	1.4e-43	thioredoxin family protein
CUST_10812		-1.52056		AT5G66770	8.9e-38	scarecrow transcription factor family protein
CUST_7622		-1.57306		AT2G17880	9.2e-25	DNAJ heat shock protein, putative
CUST_10013		-1.67932	-1.03823	AT2G46410	4.1e-12	CPC; CPC (CAPRICE); DNA binding / transcription factor
CUST_1923		-1.8457		AT3G02470	1.4e-08	SAMDC; SAMDC (S-ADENOSYLMETHIONINE DECARBOXYLASE) ; K01611 S-adenosylmethionine decarboxylase [EC:4.1.1.50]
CUST_5609		-1.96884		AT1G15100	6.7e-39	RHA2A; RHA2A (RING-H2 finger A2A); protein binding / zinc ion binding
CUST_8087		-1.98194		AT2G21370	1.6e-56	xylulose kinase, putative
CUST_5945	-1.63283	-2.1785		AT2G25490	5e-114	EBF1; EBF1 (EIN3-BINDING F BOX PROTEIN 1); ubiquitin-protein ligase
CUST_6408	-2.47308	-2.30919		AT4G12800	9.8e-48	PSAL; PSAL (photosystem I subunit L) ; K02699 photosystem I subunit XI
CUST_17946	-1.61182	-2.94003	-1.32821	AT2G25490	2.5e-26	EBF1; EBF1 (EIN3-BINDING F BOX PROTEIN 1); ubiquitin-protein ligase
CUST_5487		-3.26048		AT2G25490	3.6e-26	EBF1; EBF1 (EIN3-BINDING F BOX PROTEIN 1); ubiquitin-protein ligase
CUST_2192	-1.50508			AT5G44210	1e-21	ATERF-9/ATERF9/ERF9 (ERF domain protein 9); DNA binding / transcription factor/ transcription repressor
CUST_14955			3.34937	AT5G47220	1.5e-33	ATERF-2/ATERF2/ERF2 (ETHYLENE RESPONSE FACTOR 2); DNA binding / transcription activator/ transcription factor ; K09286 EREBP-like factor
CUST_6001			1.48829	AT2G21600	2.2e-39	ATRER1B (Arabidopsis thaliana endoplasmatic reticulum retrieval protein 1B)
CUST_7141			1.45653	AT1G73500	1.7e-42	ATMKK9; ATMKK9 (Arabidopsis thaliana MAP kinase kinase 9); kinase
CUST_8221			2.97294	AT3G02040	8.4e-53	SRG3; SRG3 (SENESCENCE-RELATED GENE 3); glycerophosphodiester phosphodiesterase
CUST_1152			1.51094	AT4G24570	1.5e-24	mitochondrial substrate carrier family protein
CUST_5161			1.15266	AT1G78080	8.3e-32	RAP2.4; RAP2.4 (related to AP2 4); DNA binding / transcription factor ; K09286 EREBP-like factor
CUST_12461			2.40662	AT2G28710	1.6e-25	zinc finger (C2H2 type) family protein
CUST_13963			1.13572	AT3G23730	1.3e-31	xyloglucan:xyloglucosyl transferase, putative / xyloglucan endotransglycosylase, putative / endo-xyloglucan transferase, putative ; K08235 xyloglucan:xyloglucosyl transferase [EC:2.4.1.207]
CUST_12768			1.30744	AT5G24470	2.8e-20	APRR5; APRR5 (PSEUDO-RESPONSE REGULATOR 5); transcription regulator ; K12130 pseudo-response regulator 5
CUST_3699			1.27424	AT4G01580	1.8e-17	transcriptional factor B3 family protein
CUST_9065			2.01124	AT4G37260	9.6e-25	AtMYB73/MYB73 (myb domain protein 73); DNA binding / transcription factor ; K09422 myb proto-oncogene protein, plant
CUST_6129			-1.00118	AT2G37650	2.9e-15	scarecrow-like transcription factor 9 (SCL9)
Other metabolism processes
CUST_14180		5.51447	5.64109	AT4G31970	2.7e-35	CYP82C2 (cytochrome P450, family 82, subfamily C, polypeptide 2); oxygen binding
CUST_3978	4.73465	5.29074		AT4G00620	3.9e-32	tetrahydrofolate dehydrogenase/cyclohydrolase, putative
CUST_18605	2.96444	4.58923		AT5G19790	1.4e-06	RAP2.11 (related to AP2 11); DNA binding / transcription factor
CUST_6863	3.44602	4.17237		AT1G74960	2.1e-13	FAB1; FAB1 (FATTY ACID BIOSYNTHESIS 1); fatty-acid synthase ; K09458 3-oxoacyl-[acyl-carrier-protein] synthase II [EC:2.3.1.179]
CUST_9556	2.83943	4.06413	1.2247	AT1G29930	9e-134	CAB1; CAB1 (CHLOROPHYLL A/B BINDING PROTEIN 1); chlorophyll binding ; K08912 light-harvesting complex II chlorophyll a/b binding protein 1
CUST_4549	3.58063	4.03788		AT3G17760	2e-42	GAD5; GAD5 (GLUTAMATE DECARBOXYLASE 5); calmodulin binding ; K01580 glutamate decarboxylase [EC:4.1.1.15]
CUST_2332		4.02232		AT4G34410	1.6e-23	AP2 domain-containing transcription factor, putative
CUST_5990		3.76762	3.84371	AT1G17710	8.6e-90	phosphoric monoester hydrolase
CUST_4381		3.73345	2.66026	AT1G78440	1.8e-54	ATGA2OX1 (GIBBERELLIN 2-OXIDASE 1); gibberellin 2-beta-dioxygenase ; K04125 gibberellin 2-oxidase [EC:1.14.11.13]
CUST_1149		3.71911	4.17186	AT3G02040	1.5e-22	SRG3; SRG3 (SENESCENCE-RELATED GENE 3); glycerophosphodiester phosphodiesterase
CUST_14118	2.31437	3.69322	1.37885	AT2G43710	1.8e-57	SSI2; SSI2 (fatty acid biosynthesis 2); acyl-[acyl-carrier-protein] desaturase
CUST_4383		3.63281		AT1G30040	4.7e-51	ATGA2OX2; gibberellin 2-beta-dioxygenase
CUST_11786		3.47652	3.32036	AT1G68050	8.9e-60	FKF1; FKF1 (FLAVIN-BINDING KELCH DOMAIN F BOX PROTEIN); ubiquitin-protein ligase ; K12116 flavin-binding kelch repeat F-box protein 1
CUST_12159		3.43084	2.80802	AT1G53050	2.8e-16	protein kinase family protein
CUST_8448		3.41951	2.56926	AT5G66390	3.9e-35	peroxidase 72 (PER72) (P72) (PRXR8) ; K00430 peroxidase [EC:1.11.1.7]
CUST_8980	1.75291	2.62717		AT5G11520	1.4e-29	ASP3; ASP3 (ASPARTATE AMINOTRANSFERASE 3) ; K00813 aspartate aminotransferase [EC:2.6.1.1]
CUST_15110		2.57452		AT1G65840	3.5e-09	ATPAO4; ATPAO4 (POLYAMINE OXIDASE 4); amine oxidase
CUST_12238		2.55262		AT4G01370	1.3e-16	ATMPK4; ATMPK4 (MAP KINASE 4); MAP kinase/ kinase ; K04371 extracellular signal-regulated kinase 1/2 [EC:2.7.11.24]
CUST_1576		2.52818	2.16858	AT3G04530	1.6e-53	PPCK2; PPCK2 (PHOSPHOENOLPYRUVATE CARBOXYLASE KINASE 2); kinase
CUST_222		2.47068	1.73996	AT1G06570	2e-13	PDS1; PDS1 (PHYTOENE DESATURATION 1) ; K00457 4-hydroxyphenylpyruvate dioxygenase [EC:1.13.11.27]
CUST_2809		2.46901		AT2G02800	9.4e-18	APK2B; APK2B (PROTEIN KINASE 2B); kinase
CUST_5259	1.1833	2.45937	1.27606	AT3G24550	3.4e-29	ATPERK1 (PROLINE EXTENSIN-LIKE RECEPTOR KINASE 1); ATP binding / protein kinase
CUST_6083		2.28677		AT5G54940	5.2e-45	eukaryotic translation initiation factor SUI1, putative
CUST_8771		2.23512		AT3G62770	2.8e-63	AtATG18a (Arabidopsis thaliana homolog of yeast autophagy 18 (ATG18) a)
CUST_19871		2.20907		AT5G58770	1.6e-42	dehydrodolichyl diphosphate synthase, putative / DEDOL-PP synthase, putative ; K11778 cis-prenyltransferase, dehydrodolichyl diphosphate synthase [EC:2.5.1.-]
CUST_18574		2.14304	1.73857	AT1G67970	1.2e-17	AT-HSFA8 (Arabidopsis thaliana heat shock transcription factor A8); DNA binding / transcription factor
CUST_9469		2.02305		AT2G29420	1.1e-56	ATGSTU7 (GLUTATHIONE S-TRANSFERASE 25); glutathione transferase
CUST_20765		2.01696		AT1G21910	4.7e-29	AP2 domain-containing transcription factor family protein
CUST_15413		1.89633		AT2G25170	6e-48	PKL; PKL (PICKLE) ; K11643 chromodomain-helicase-DNA-binding protein 4 [EC:3.6.1.-]
CUST_1311		1.83345	1.00215	AT5G55100	4.8e-14	SWAP (Suppressor-of-White-APricot)/surp domain-containing protein
CUST_8767		1.763		AT5G13800	2.7e-33	hydrolase, alpha/beta fold family protein
CUST_19994		1.71024		AT3G12620	2.6e-81	protein phosphatase 2C family protein / PP2C family protein
CUST_12574		1.65083		AT2G22570	4.5e-93	ATNIC1/NIC1/NIC2 (A. THALIANA NICOTINAMIDASE 1); catalytic/ nicotinamidase
CUST_11133		1.62875		AT1G06410	2.7e-10	ATTPS7; ATTPS7 (Arabidopsis thaliana trehalose-phosphatase/synthase 7); transferase, transferring glycosyl groups / trehalose-phosphatase ; K00697 alpha,alpha-trehalose-phosphate synthase (UDP-forming) [EC:2.4.1.15]; K01087 trehalose-phosphatase [EC:3.1.3.12]
CUST_11507		1.62738		AT1G14310	2.3e-27	haloacid dehalogenase-like hydrolase family protein
CUST_13281		1.6174		AT3G46640	1.6e-21	PCL1; PCL1 (PHYTOCLOCK 1); DNA binding
CUST_15546		1.61444	1.11701	AT4G14360	1e-116	dehydration-responsive protein-related
CUST_5835		1.55825		AT5G20960	2.4e-30	AAO1; AAO1 (ALDEHYDE OXIDASE 1) ; K11817 indole-3-acetaldehyde oxidase [EC:1.2.3.7]
CUST_3593		1.54665		AT3G46640	4.9e-35	PCL1; PCL1 (PHYTOCLOCK 1); DNA binding
CUST_4530		1.49876		AT1G10480	9.7e-19	ZFP5; ZFP5 (ZINC FINGER PROTEIN 5); nucleic acid binding / transcription factor/ zinc ion binding
CUST_15215		1.44953	1.12763	AT3G56650	2.5e-22	thylakoid lumenal 20 kDa protein
CUST_8870		1.39232		AT1G05055	1.6e-49	ATGTF2H2/GTF2H2 (GENERAL TRANSCRIPTION FACTOR IIH 2); general RNA polymerase II transcription factor ; K03142 transcription initiation factor TFIIH subunit H2
CUST_10800	1.02559	1.38487		AT2G35450	4.3e-07	hydrolase
CUST_14028		1.35422	1.53836	AT3G24520	9.9e-77	AT-HSFC1 (Arabidopsis thaliana heat shock transcription factor C1); DNA binding / transcription factor
CUST_18916		1.35073		AT3G23610	6.5e-39	dual specificity protein phosphatase (DsPTP1) ; K05766 slingshot
CUST_20738		1.33075	1.54453	AT1G49780	1e-07	U-box domain-containing protein
CUST_6804		1.26589		AT4G11240	1.4e-75	TOPP7; TOPP7 (Type one serine/threonine protein phosphatase 7); protein serine/threonine phosphatase
CUST_9148		1.24267		AT1G69830	2.8e-53	AMY3/ATAMY3 (ALPHA-AMYLASE-LIKE 3); alpha-amylase
CUST_11273		1.18547		AT5G54940	3e-45	eukaryotic translation initiation factor SUI1, putative
CUST_3534		1.17574		AT1G19640	5.4e-40	JMT; JMT (JASMONIC ACID CARBOXYL METHYLTRANSFERASE); jasmonate O-methyltransferase ; K08241 jasmonate O-methyltransferase [EC:2.1.1.141]
CUST_19788		1.12294		AT4G24340	7e-13	phosphorylase family protein
CUST_3051		1.10881	1.01285	AT4G35090	7.6e-76	CAT2; CAT2 (CATALASE 2); catalase ; K03781 catalase [EC:1.11.1.6]
CUST_15027		1.10601		AT5G55760	1.3e-79	SRT1; SRT1 (SIRTUIN 1); DNA binding ; K11416 mono-ADP-ribosyltransferase sirtuin 6 [EC:2.4.2.31]
CUST_5846		1.10594		AT1G15380	2.1e-37	lactoylglutathione lyase family protein / glyoxalase I family protein
CUST_558		1.10416		AT3G16980	1.6e-60	DNA-directed RNA polymerase II, putative ; K03017 DNA-directed RNA polymerase II subunit I
CUST_13571		1.06814		AT1G08980	3.5e-24	ATAMI1; ATAMI1 (AMIDASE-LIKE PROTEIN 1); amidase
CUST_6195		1.05204		AT1G77720	5.9e-42	protein kinase family protein ; K08866 serine/threonine-protein kinase TTK/MPS1 [EC:2.7.12.1]
CUST_18685		1.04581		AT1G75440	5.9e-18	UBC16; UBC16 (UBIQUITIN-CONJUGATING ENZYME 16); ubiquitin-protein ligase ; K10688 ubiquitin-conjugating enzyme E2 W [EC:6.3.2.19]
CUST_20137		1.0377		AT4G25910	4.3e-17	NFU3; NFU3 (NFU domain protein 3)
CUST_11831		1.01855		AT5G41210	1.2e-84	ATGSTT1 (Arabidopsis thaliana Glutathione S-transferase (class theta) 1); glutathione transferase
CUST_5212		1.01265		AT2G23450	1.5e-14	protein kinase family protein
CUST_9756		-1.0057		AT1G70520	7.5e-58	protein kinase family protein
CUST_14809		-1.02542		AT1G08540	5.3e-20	SIGB; SIGB (SIGMA FACTOR B); DNA binding / DNA-directed RNA polymerase/ transcription factor
CUST_15703		-1.02558		AT1G12700	2.9e-57	helicase domain-containing protein / pentatricopeptide (PPR) repeat-containing protein
CUST_3486		-1.02567		AT1G55060	6.4e-19	UBQ12; UBQ12 (UBIQUITIN 12)
CUST_13847		-1.03114		AT1G77130	6.6e-54	PGSIP2; PGSIP2 (PLANT GLYCOGENIN-LIKE STARCH INITIATION PROTEIN 2); transferase, transferring glycosyl groups
CUST_20474		-1.03924		AT4G12570	5.6e-40	UPL5; UPL5 (UBIQUITIN PROTEIN LIGASE 5); ubiquitin-protein ligase ; K10591 E3 ubiquitin-protein ligase NEDD4 [EC:6.3.2.19]
CUST_16205		-1.04098		AT1G64500	6.8e-31	glutaredoxin family protein
CUST_15895		-1.04591		AT5G06850	6e-121	C2 domain-containing protein
CUST_14095		-1.04779		AT5G03240	8.9e-17	UBQ3; UBQ3 (POLYUBIQUITIN 3); protein binding
CUST_18218		-1.05378		AT4G29190	5e-77	zinc finger (CCCH-type) family protein
CUST_13235		-1.06904		AT1G14920	2e-108	GAI; GAI (GA INSENSITIVE); transcription factor
CUST_3270		-1.0727		AT5G64360	1.2e-22	DNAJ heat shock N-terminal domain-containing protein
CUST_7817		-1.08865		AT5G66770	1.5e-39	scarecrow transcription factor family protein
CUST_11895		-1.11167		AT3G48050	1.6e-65	bromo-adjacent homology (BAH) domain-containing protein
CUST_7204		-1.12322		AT1G12700	2.1e-10	helicase domain-containing protein / pentatricopeptide (PPR) repeat-containing protein
CUST_5898		-1.1239		AT3G48050	1.4e-08	bromo-adjacent homology (BAH) domain-containing protein
CUST_14166		-1.12403		AT1G78380	1.9e-70	ATGSTU19 (GLUTATHIONE TRANSFERASE 8); glutathione transferase
CUST_19775		-1.12631	-1.09623	AT1G72180	3.1e-76	leucine-rich repeat transmembrane protein kinase, putative
CUST_17790		-1.13278		AT5G14480	2e-28	glycosyl transferase family 17 protein
CUST_945		-1.1344		AT3G48050	1.5e-29	bromo-adjacent homology (BAH) domain-containing protein
CUST_19011		-1.13447		AT3G51990	1.2e-46	protein kinase family protein
CUST_8726		-1.13815		AT2G36970	1.4e-63	UDP-glucoronosyl/UDP-glucosyl transferase family protein
CUST_5199		-1.16168		AT5G01840	2.4e-24	ATOFP1/OFP1 (ARABIDOPSIS THALIANA OVATE FAMILY PROTEIN 1); protein binding / transcription repressor
CUST_11291		-1.16188		AT1G47056	2.7e-24	VFB1; VFB1 (VIER F-BOX PROTEINE 1); ubiquitin-protein ligase
CUST_3021		-1.16403		AT5G63610	4.9e-06	HEN3; HEN3 (HUA ENHANCER 3); kinase ; K07760 cyclin-dependent kinase [EC:2.7.11.22]
CUST_19860	-1.38171	-1.17339		AT4G31720	5.1e-09	TAFII15 (SALT TOLERANCE DURING GERMINATION 1); transcription factor ; K03134 transcription initiation factor TFIID subunit D8
CUST_10706		-1.17762		AT3G56850	1.2e-35	AREB3; AREB3 (ABA-RESPONSIVE ELEMENT BINDING PROTEIN 3); DNA binding / transcription activator/ transcription factor
CUST_11310		-1.17838		AT1G61190	6.4e-06	disease resistance protein (CC-NBS-LRR class), putative
CUST_4379		-1.18587		AT1G77130	8.6e-74	PGSIP2; PGSIP2 (PLANT GLYCOGENIN-LIKE STARCH INITIATION PROTEIN 2); transferase, transferring glycosyl groups
CUST_8784		-1.19061		AT3G02130	7.6e-56	RPK2/TOAD2 (RECEPTOR-LIKE PROTEIN KINASE2); ATP binding / kinase/ protein serine/threonine kinase
CUST_257		-1.2052		AT1G60010	2e-45	hypothetical protein
CUST_18065		-1.21669		AT3G56850	2.3e-20	AREB3; AREB3 (ABA-RESPONSIVE ELEMENT BINDING PROTEIN 3); DNA binding / transcription activator/ transcription factor
CUST_3726		-1.21897		AT3G02130	1.7e-49	RPK2/TOAD2 (RECEPTOR-LIKE PROTEIN KINASE2); ATP binding / kinase/ protein serine/threonine kinase
CUST_3430		-1.23404		AT4G07400	4.3e-61	VFB3; VFB3 (VIER F-BOX PROTEINE 3); ubiquitin-protein ligase
CUST_17305		-1.24064		AT5G45800	1.7e-50	MEE62; MEE62 (maternal effect embryo arrest 62); ATP binding / protein serine/threonine kinase
CUST_9208		-1.25265		AT4G01070	8.8e-42	GT72B1; GT72B1; UDP-glucosyltransferase/ UDP-glycosyltransferase/ transferase, transferring glycosyl groups ; K08237 hydroquinone glucosyltransferase [EC:2.4.1.218]
CUST_7714		-1.25959		AT3G02150	2e-12	PTF1; PTF1 (PLASTID TRANSCRIPTION FACTOR 1); transcription factor
CUST_15274		-1.2674		AT1G25390	3.7e-09	protein kinase family protein
CUST_6081		-1.26928		AT2G32070	3.9e-65	CCR4-NOT transcription complex protein, putative
CUST_4130		-1.27782		AT1G15530	8.1e-44	receptor lectin kinase, putative
CUST_18940		-1.28553		AT3G51990	2.5e-14	protein kinase family protein
CUST_16156		-1.28904		AT5G58770	1.2e-14	dehydrodolichyl diphosphate synthase, putative / DEDOL-PP synthase, putative ; K11778 cis-prenyltransferase, dehydrodolichyl diphosphate synthase [EC:2.5.1.-]
CUST_10808		-1.30911		AT3G55550	1.9e-16	lectin protein kinase, putative
CUST_18196		-1.31665		AT4G13310	3.8e-10	CYP71A20 (cytochrome P450, family 71, subfamily A, polypeptide 20); oxygen binding ; K00517
CUST_19234		-1.38841		AT3G47470	8.8e-51	LHCA4; LHCA4 (Photosystem I light harvesting complex gene 4); chlorophyll binding ; K08910 light-harvesting complex I chlorophyll a/b binding protein 4
CUST_12751		-1.3895		AT1G50600	2.9e-10	SCL5; SCL5; transcription factor
CUST_2772		-1.41845		AT1G21740	3.2e-61	hypothetical protein
CUST_1526		-1.45101		AT4G07400	1.9e-18	VFB3; VFB3 (VIER F-BOX PROTEINE 3); ubiquitin-protein ligase
CUST_16901		-1.50338		AT4G24240	2.6e-34	WRKY7; WRKY7 (WRKY DNA-binding protein 7); transcription factor
CUST_10812		-1.52056		AT5G66770	8.9e-38	scarecrow transcription factor family protein
CUST_7622		-1.57306		AT2G17880	9.2e-25	DNAJ heat shock protein, putative
CUST_10013		-1.67932	-1.03823	AT2G46410	4.1e-12	CPC; CPC (CAPRICE); DNA binding / transcription factor
CUST_1923		-1.8457		AT3G02470	1.4e-08	SAMDC; SAMDC (S-ADENOSYLMETHIONINE DECARBOXYLASE) ; K01611 S-adenosylmethionine decarboxylase [EC:4.1.1.50]
CUST_8087		-1.98194		AT2G21370	1.6e-56	xylulose kinase, putative
CUST_5945	-1.63283	-2.1785		AT2G25490	5e-114	EBF1; EBF1 (EIN3-BINDING F BOX PROTEIN 1); ubiquitin-protein ligase
CUST_6408	-2.47308	-2.30919		AT4G12800	9.8e-48	PSAL; PSAL (photosystem I subunit L) ; K02699 photosystem I subunit XI
CUST_17946	-1.61182	-2.94003	-1.32821	AT2G25490	2.5e-26	EBF1; EBF1 (EIN3-BINDING F BOX PROTEIN 1); ubiquitin-protein ligase
CUST_5487		-3.26048		AT2G25490	3.6e-26	EBF1; EBF1 (EIN3-BINDING F BOX PROTEIN 1); ubiquitin-protein ligase
CUST_2192	-1.50508			AT5G44210	1e-21	ATERF-9/ATERF9/ERF9 (ERF domain protein 9); DNA binding / transcription factor/ transcription repressor
CUST_17985			1.09024	AT5G37770	2.1e-39	TCH2; TCH2 (TOUCH 2); calcium ion binding
CUST_14955			3.34937	AT5G47220	1.5e-33	ATERF-2/ATERF2/ERF2 (ETHYLENE RESPONSE FACTOR 2); DNA binding / transcription activator/ transcription factor ; K09286 EREBP-like factor
CUST_7141			1.45653	AT1G73500	1.7e-42	ATMKK9; ATMKK9 (Arabidopsis thaliana MAP kinase kinase 9); kinase
CUST_8221			2.97294	AT3G02040	8.4e-53	SRG3; SRG3 (SENESCENCE-RELATED GENE 3); glycerophosphodiester phosphodiesterase
CUST_9398	1.6672			AT5G11330	1.5e-18	monooxygenase family protein
CUST_19272			-1.02492	AT2G23180	9.7e-38	CYP96A1 (cytochrome P450, family 96, subfamily A, polypeptide 1); oxygen binding
CUST_5161			1.15266	AT1G78080	8.3e-32	RAP2.4; RAP2.4 (related to AP2 4); DNA binding / transcription factor ; K09286 EREBP-like factor
CUST_12461			2.40662	AT2G28710	1.6e-25	zinc finger (C2H2 type) family protein
CUST_13963			1.13572	AT3G23730	1.3e-31	xyloglucan:xyloglucosyl transferase, putative / xyloglucan endotransglycosylase, putative / endo-xyloglucan transferase, putative ; K08235 xyloglucan:xyloglucosyl transferase [EC:2.4.1.207]
CUST_3699			1.27424	AT4G01580	1.8e-17	transcriptional factor B3 family protein
CUST_9065			2.01124	AT4G37260	9.6e-25	AtMYB73/MYB73 (myb domain protein 73); DNA binding / transcription factor ; K09422 myb proto-oncogene protein, plant
CUST_6129			-1.00118	AT2G37650	2.9e-15	scarecrow-like transcription factor 9 (SCL9)
Unknown biological process
CUST_12882		4.18691	3.25517	AT3G26740	1.9e-25	CCL; CCL (CCR-LIKE)
CUST_18677		2.96533		AT1G79160	5.2e-17	hypothetical protein
CUST_4969		2.82151	1.31992	AT1G27290	2e-19	hypothetical protein
CUST_1242		2.76695		AT5G20100	6.9e-08	hypothetical protein
CUST_13372		2.72037		AT5G51160	1.9e-13	ankyrin repeat family protein
CUST_16851	1.7967	2.47163		AT5G09310	1.5e-52	hypothetical protein ; K06170 presenilin enhancer 2
CUST_6761		2.32895		AT2G14110	3.1e-15	hypothetical protein
CUST_8162	1.19827	2.29388	1.09561	AT1G03250	3e-27	hypothetical protein
CUST_5862		2.19373	1.96722	AT5G11070	1.5e-13	hypothetical protein
CUST_3426		2.14831	1.40426	AT2G37020	1.6e-44	DNA binding
CUST_12421		2.12143		AT1G65820	5.2e-65	microsomal glutathione s-transferase, putative ; K00799 glutathione S-transferase [EC:2.5.1.18]
CUST_14153		2.08151		AT1G10020	1.8e-34	hypothetical protein
CUST_10028		2.06674		AT4G27460	2.3e-11	CBS domain-containing protein
CUST_979	1.74761	1.93649		AT4G13030	8.7e-07	hypothetical protein
CUST_12992		1.92242	1.54868	AT1G74450	7.3e-79	hypothetical protein
CUST_18424	1.20627	1.89668		AT1G28520	4e-114	hypothetical protein
CUST_5685		1.73997		AT2G17230	2.2e-32	phosphate-responsive 1 family protein
CUST_11367		1.64997		AT4G10090	3.6e-18	hypothetical protein
CUST_7257		1.5436	1.40052	AT5G40690	4.5e-38	hypothetical protein
CUST_15416		1.42765		AT4G17010	6.7e-39	hypothetical protein
CUST_6432		1.39589	1.10695	AT4G36400	2.9e-23	FAD linked oxidase family protein
CUST_869		1.39296		AT1G63220	1e-44	C2 domain-containing protein
CUST_12549		1.37505	1.29896	AT5G42860	1.5e-19	hypothetical protein
CUST_8038		1.34909		AT4G08960	9.5e-13	phosphotyrosyl phosphatase activator (PTPA) family protein
CUST_19735		1.28872		AT2G31160	8e-14	hypothetical protein
CUST_6415		1.28234		AT3G02650	9e-20	pentatricopeptide (PPR) repeat-containing protein
CUST_15554		1.27275	1.15305	AT1G45688	5.4e-63	hypothetical protein
CUST_18517		1.26551	1.12619	AT1G45688	9.9e-53	hypothetical protein
CUST_4009		1.21477		AT4G34660	4e-53	SH3 domain-containing protein 2 (SH3P2)
CUST_19209		1.21208		AT2G28680	9.8e-31	cupin family protein
CUST_16520		1.20449		AT1G43690	2.2e-94	ubiquitin interaction motif-containing protein
CUST_6022		1.18729		AT5G48340	6.8e-25	hypothetical protein
CUST_6352		1.17444		AT2G33390	2.8e-17	hypothetical protein
CUST_3083		1.12591		AT5G59400	1.1e-46	hypothetical protein
CUST_2227		1.04562		AT1G12440	1.4e-23	zinc finger (AN1-like) family protein
CUST_7076		1.0084		AT2G42130	1.3e-40	hypothetical protein
CUST_8472		-1.00285		AT1G21920	4.1e-13	MORN (Membrane Occupation and Recognition Nexus) repeat-containing protein /phosphatidylinositol-4-phosphate 5-kinase-related
CUST_6656		-1.02834		AT1G64850	4.8e-11	calcium-binding EF hand family protein
CUST_14791		-1.0392		AT5G46720	3.1e-31	hypothetical protein
CUST_18444		-1.0618		AT2G44090	1.9e-41	hypothetical protein
CUST_12418		-1.07321		AT5G20700	2.4e-43	senescence-associated protein-related
CUST_1938		-1.07323		AT1G64680	3.1e-99	hypothetical protein
CUST_11514		-1.07426		AT1G67340	5.8e-46	zinc finger (MYND type) family protein / F-box family protein
CUST_3884		-1.09764		AT1G21920	7.7e-36	MORN (Membrane Occupation and Recognition Nexus) repeat-containing protein /phosphatidylinositol-4-phosphate 5-kinase-related
CUST_4787		-1.11115		AT4G15730	1.2e-48	zinc ion binding
CUST_16419		-1.11172		AT5G26960	3.2e-42	kelch repeat-containing F-box family protein
CUST_18949		-1.11702		AT1G27200	3.5e-70	hypothetical protein
CUST_7853		-1.14441		AT1G30090	1.3e-36	kelch repeat-containing F-box family protein
CUST_20457		-1.16914		AT5G44060	2.4e-16	hypothetical protein
CUST_2930		-1.18231		AT5G13090	3e-30	hypothetical protein
CUST_7285		-1.18619		AT4G27610	4e-40	hypothetical protein
CUST_8357		-1.19588		AT5G66520	1e-43	pentatricopeptide (PPR) repeat-containing protein
CUST_13214		-1.19734		AT5G52430	2.6e-64	hydroxyproline-rich glycoprotein family protein
CUST_5468		-1.20367		AT5G13770	3.8e-19	pentatricopeptide (PPR) repeat-containing protein
CUST_5586		-1.22082		AT2G22900	6.1e-28	galactosyl transferase GMA12/MNN10 family protein
CUST_4984		-1.22274		AT1G67340	1.3e-54	zinc finger (MYND type) family protein / F-box family protein
CUST_14230		-1.24352		AT1G13360	4.9e-16	hypothetical protein
CUST_18720		-1.24874		AT2G28305	1.8e-17	hypothetical protein ; K06966
CUST_1805		-1.28685		AT5G40470	3.9e-15	hypothetical protein
CUST_12040		-1.35112		AT1G64720	2.8e-15	CP5; CP5
CUST_734		-1.35412		AT3G48800	6e-28	sterile alpha motif (SAM) domain-containing protein
CUST_16999		-1.35506		AT5G54850	5.7e-16	hypothetical protein
CUST_8409		-1.36703		AT5G26960	2.1e-33	kelch repeat-containing F-box family protein
CUST_6747		-1.42603		AT1G06920	3.4e-29	ATOFP4/OFP4 (ARABIDOPSIS THALIANA OVATE FAMILY PROTEIN 4)
CUST_14418		-1.44891		AT4G38060	1.5e-17	hypothetical protein
CUST_15061		-1.4758	-1.08095	AT3G22970	1.8e-44	hypothetical protein
CUST_10989		-1.478		AT1G13360	2.6e-07	hypothetical protein
CUST_2804	-1.21849	-1.49869		AT2G44130	1.7e-28	kelch repeat-containing F-box family protein
CUST_20050		-1.5113	-1.09531	AT1G69760	4.7e-17	hypothetical protein
CUST_4901		-1.63674		AT5G25280	5e-06	serine-rich protein-related
CUST_3996		-1.63846	-1.0499	AT1G68430	4.5e-13	hypothetical protein
CUST_19813		-1.6563	-1.44065	AT1G48300	2.9e-20	hypothetical protein
CUST_16260		-1.6639		AT3G59940	2.1e-24	kelch repeat-containing F-box family protein
CUST_8084		-1.68058	-1.50901	AT3G50780	1.3e-44	protein binding
CUST_17597		-1.77422		AT4G24700	9.2e-17	hypothetical protein
CUST_15510	-1.04373	-1.85876		AT1G71110	1.4e-18	hypothetical protein
CUST_13455		-1.91733		AT3G44940	6.5e-28	hypothetical protein
CUST_13535	-1.16863	-2.12232		AT5G25280	1.4e-38	serine-rich protein-related
CUST_4548		-2.18836		AT3G03440	1.1e-51	armadillo/beta-catenin repeat family protein
CUST_1521		-2.41936	-1.55392	AT4G28240	2e-12	wound-responsive protein-related
CUST_5741	-2.16072	-3.04687		AT1G13360	1.7e-39	hypothetical protein
CUST_11518			2.34403	AT5G63130	2e-41	octicosapeptide/Phox/Bem1p (PB1) domain-containing protein
CUST_5490			1.38164	AT1G18740	1.6e-45	hypothetical protein
CUST_16489	1.21027			AT3G20500	5.9e-37	ATPAP18/PAP18 (purple acid phosphatase 18); acid phosphatase/ protein serine/threonine phosphatase
CUST_14039			1.93838	AT1G35210	5.4e-06	hypothetical protein
CUST_9613	2.84349			AT1G44790	1.1e-11	ChaC-like family protein ; K07232 cation transport protein ChaC
Other biological processes
CUST_2332		4.02232		AT4G34410	1.6e-23	AP2 domain-containing transcription factor, putative
CUST_2683		4.01226	3.64121	AT2G40080	1e-25	ELF4; ELF4 (EARLY FLOWERING 4)
CUST_11786		3.47652	3.32036	AT1G68050	8.9e-60	FKF1; FKF1 (FLAVIN-BINDING KELCH DOMAIN F BOX PROTEIN); ubiquitin-protein ligase ; K12116 flavin-binding kelch repeat F-box protein 1
CUST_14302		3.07445		AT5G39040	3.5e-36	ATTAP2; ATTAP2 (Arabidopsis thaliana transporter associated with antigen processing protein 2); ATPase, coupled to transmembrane movement of substances
CUST_12238		2.55262		AT4G01370	1.3e-16	ATMPK4; ATMPK4 (MAP KINASE 4); MAP kinase/ kinase ; K04371 extracellular signal-regulated kinase 1/2 [EC:2.7.11.24]
CUST_7667		2.04087		AT3G12500	1.5e-11	ATHCHIB (BASIC CHITINASE); chitinase ; K01183 chitinase [EC:3.2.1.14]
CUST_9469		2.02305		AT2G29420	1.1e-56	ATGSTU7 (GLUTATHIONE S-TRANSFERASE 25); glutathione transferase
CUST_20765		2.01696		AT1G21910	4.7e-29	AP2 domain-containing transcription factor family protein
CUST_8934		1.89642		AT4G09140	7e-06	ATMLH1; ATMLH1 (ARABIDOPSIS THALIANA MUTL-HOMOLOGUE 1) ; K08734 DNA mismatch repair protein MLH1
CUST_15413		1.89633		AT2G25170	6e-48	PKL; PKL (PICKLE) ; K11643 chromodomain-helicase-DNA-binding protein 4 [EC:3.6.1.-]
CUST_12574		1.65083		AT2G22570	4.5e-93	ATNIC1/NIC1/NIC2 (A. THALIANA NICOTINAMIDASE 1); catalytic/ nicotinamidase
CUST_13281		1.6174		AT3G46640	1.6e-21	PCL1; PCL1 (PHYTOCLOCK 1); DNA binding
CUST_3593		1.54665		AT3G46640	4.9e-35	PCL1; PCL1 (PHYTOCLOCK 1); DNA binding
CUST_11940		1.42981		AT5G60160	3e-32	aspartyl aminopeptidase, putative ; K01267 aspartyl aminopeptidase [EC:3.4.11.21]
CUST_15469		1.14782		AT4G12860	7.4e-09	UNE14; UNE14 (unfertilized embryo sac 14); calcium ion binding
CUST_13760		1.08632		AT4G25000	2.6e-68	AMY1/ATAMY1 (ALPHA-AMYLASE-LIKE); alpha-amylase ; K01176 alpha-amylase [EC:3.2.1.1]
CUST_9756		-1.0057		AT1G70520	7.5e-58	protein kinase family protein
CUST_244		-1.01766		AT1G64550	1.1e-09	ATGCN3; ATGCN3 (Arabidopsis thaliana general control non-repressible 3) ; K06158 ATP-binding cassette, sub-family F, member 3
CUST_13235		-1.06904		AT1G14920	2e-108	GAI; GAI (GA INSENSITIVE); transcription factor
CUST_14166		-1.12403		AT1G78380	1.9e-70	ATGSTU19 (GLUTATHIONE TRANSFERASE 8); glutathione transferase
CUST_10706		-1.17762		AT3G56850	1.2e-35	AREB3; AREB3 (ABA-RESPONSIVE ELEMENT BINDING PROTEIN 3); DNA binding / transcription activator/ transcription factor
CUST_18065		-1.21669		AT3G56850	2.3e-20	AREB3; AREB3 (ABA-RESPONSIVE ELEMENT BINDING PROTEIN 3); DNA binding / transcription activator/ transcription factor
CUST_43		-1.23898		AT1G74670	1e-38	gibberellin-responsive protein, putative
CUST_9208		-1.25265		AT4G01070	8.8e-42	GT72B1; GT72B1; UDP-glucosyltransferase/ UDP-glycosyltransferase/ transferase, transferring glycosyl groups ; K08237 hydroquinone glucosyltransferase [EC:2.4.1.218]
CUST_7714		-1.25959		AT3G02150	2e-12	PTF1; PTF1 (PLASTID TRANSCRIPTION FACTOR 1); transcription factor
CUST_17347		-1.34484		AT5G13180	2.6e-14	ANAC083 (Arabidopsis NAC domain containing protein 83); transcription factor
CUST_6759		-1.48843		AT1G49010	9.3e-41	myb family transcription factor
CUST_13515		-1.54915	-1.09666	AT3G04730	4.3e-77	IAA16; IAA16 (indoleacetic acid-induced protein 16); transcription factor
CUST_18368		-1.65716	-1.04879	AT5G01830	1.9e-41	armadillo/beta-catenin repeat family protein / U-box domain-containing protein
CUST_10013		-1.67932	-1.03823	AT2G46410	4.1e-12	CPC; CPC (CAPRICE); DNA binding / transcription factor
CUST_1923		-1.8457		AT3G02470	1.4e-08	SAMDC; SAMDC (S-ADENOSYLMETHIONINE DECARBOXYLASE) ; K01611 S-adenosylmethionine decarboxylase [EC:4.1.1.50]
CUST_11642		-1.95748	-1.5458	AT4G29110	8.8e-08	hypothetical protein
CUST_5945	-1.63283	-2.1785		AT2G25490	5e-114	EBF1; EBF1 (EIN3-BINDING F BOX PROTEIN 1); ubiquitin-protein ligase
CUST_17954	-1.73541	-2.38039		AT1G75580	1.7e-17	auxin-responsive protein, putative
CUST_17946	-1.61182	-2.94003	-1.32821	AT2G25490	2.5e-26	EBF1; EBF1 (EIN3-BINDING F BOX PROTEIN 1); ubiquitin-protein ligase
CUST_5487		-3.26048		AT2G25490	3.6e-26	EBF1; EBF1 (EIN3-BINDING F BOX PROTEIN 1); ubiquitin-protein ligase
CUST_9007			4.12627	AT2G34600	2.7e-10	JAZ7/TIFY5B (JASMONATE-ZIM-DOMAIN PROTEIN 7)
CUST_17985			1.09024	AT5G37770	2.1e-39	TCH2; TCH2 (TOUCH 2); calcium ion binding
CUST_14955			3.34937	AT5G47220	1.5e-33	ATERF-2/ATERF2/ERF2 (ETHYLENE RESPONSE FACTOR 2); DNA binding / transcription activator/ transcription factor ; K09286 EREBP-like factor
CUST_12768			1.30744	AT5G24470	2.8e-20	APRR5; APRR5 (PSEUDO-RESPONSE REGULATOR 5); transcription regulator ; K12130 pseudo-response regulator 5
CUST_9065			2.01124	AT4G37260	9.6e-25	AtMYB73/MYB73 (myb domain protein 73); DNA binding / transcription factor ; K09422 myb proto-oncogene protein, plant
Developmental processes
CUST_2683		4.01226	3.64121	AT2G40080	1e-25	ELF4; ELF4 (EARLY FLOWERING 4)
CUST_11786		3.47652	3.32036	AT1G68050	8.9e-60	FKF1; FKF1 (FLAVIN-BINDING KELCH DOMAIN F BOX PROTEIN); ubiquitin-protein ligase ; K12116 flavin-binding kelch repeat F-box protein 1
CUST_8980	1.75291	2.62717		AT5G11520	1.4e-29	ASP3; ASP3 (ASPARTATE AMINOTRANSFERASE 3) ; K00813 aspartate aminotransferase [EC:2.6.1.1]
CUST_8771		2.23512		AT3G62770	2.8e-63	AtATG18a (Arabidopsis thaliana homolog of yeast autophagy 18 (ATG18) a)
CUST_19946	1.17244	1.99484		AT3G20070	8e-21	TTN9; TTN9 (TITAN9)
CUST_8934		1.89642		AT4G09140	7e-06	ATMLH1; ATMLH1 (ARABIDOPSIS THALIANA MUTL-HOMOLOGUE 1) ; K08734 DNA mismatch repair protein MLH1
CUST_15413		1.89633		AT2G25170	6e-48	PKL; PKL (PICKLE) ; K11643 chromodomain-helicase-DNA-binding protein 4 [EC:3.6.1.-]
CUST_11923		1.85491	1.80927	AT2G15890	3.4e-42	MEE14; MEE14 (maternal effect embryo arrest 14)
CUST_6074		-1.02774		AT5G49360	6.6e-80	BXL1; BXL1 (BETA-XYLOSIDASE 1); hydrolase, hydrolyzing O-glycosyl compounds
CUST_20474		-1.03924		AT4G12570	5.6e-40	UPL5; UPL5 (UBIQUITIN PROTEIN LIGASE 5); ubiquitin-protein ligase ; K10591 E3 ubiquitin-protein ligase NEDD4 [EC:6.3.2.19]
CUST_13235		-1.06904		AT1G14920	2e-108	GAI; GAI (GA INSENSITIVE); transcription factor
CUST_8784		-1.19061		AT3G02130	7.6e-56	RPK2/TOAD2 (RECEPTOR-LIKE PROTEIN KINASE2); ATP binding / kinase/ protein serine/threonine kinase
CUST_3726		-1.21897		AT3G02130	1.7e-49	RPK2/TOAD2 (RECEPTOR-LIKE PROTEIN KINASE2); ATP binding / kinase/ protein serine/threonine kinase
CUST_17305		-1.24064		AT5G45800	1.7e-50	MEE62; MEE62 (maternal effect embryo arrest 62); ATP binding / protein serine/threonine kinase
CUST_7714		-1.25959		AT3G02150	2e-12	PTF1; PTF1 (PLASTID TRANSCRIPTION FACTOR 1); transcription factor
CUST_20695		-1.26253		AT5G02190	1.5e-23	ATASP38/PCS1 (PROMOTION OF CELL SURVIVAL1); aspartic-type endopeptidase/ peptidase
CUST_17347		-1.34484		AT5G13180	2.6e-14	ANAC083 (Arabidopsis NAC domain containing protein 83); transcription factor
CUST_5765		-1.61511		AT2G29125	2.5e-16	DVL13/RTFL2 (ROTUNDIFOLIA LIKE 2)
CUST_10013		-1.67932	-1.03823	AT2G46410	4.1e-12	CPC; CPC (CAPRICE); DNA binding / transcription factor
CUST_17985			1.09024	AT5G37770	2.1e-39	TCH2; TCH2 (TOUCH 2); calcium ion binding
CUST_12768			1.30744	AT5G24470	2.8e-20	APRR5; APRR5 (PSEUDO-RESPONSE REGULATOR 5); transcription regulator ; K12130 pseudo-response regulator 5
Signal transduction
CUST_2683		4.01226	3.64121	AT2G40080	1e-25	ELF4; ELF4 (EARLY FLOWERING 4)
CUST_14118	2.31437	3.69322	1.37885	AT2G43710	1.8e-57	SSI2; SSI2 (fatty acid biosynthesis 2); acyl-[acyl-carrier-protein] desaturase
CUST_12238		2.55262		AT4G01370	1.3e-16	ATMPK4; ATMPK4 (MAP KINASE 4); MAP kinase/ kinase ; K04371 extracellular signal-regulated kinase 1/2 [EC:2.7.11.24]
CUST_7667		2.04087		AT3G12500	1.5e-11	ATHCHIB (BASIC CHITINASE); chitinase ; K01183 chitinase [EC:3.2.1.14]
CUST_15413		1.89633		AT2G25170	6e-48	PKL; PKL (PICKLE) ; K11643 chromodomain-helicase-DNA-binding protein 4 [EC:3.6.1.-]
CUST_3534		1.17574		AT1G19640	5.4e-40	JMT; JMT (JASMONIC ACID CARBOXYL METHYLTRANSFERASE); jasmonate O-methyltransferase ; K08241 jasmonate O-methyltransferase [EC:2.1.1.141]
CUST_14327		-1.03564		AT1G15100	5.4e-14	RHA2A; RHA2A (RING-H2 finger A2A); protein binding / zinc ion binding
CUST_13235		-1.06904		AT1G14920	2e-108	GAI; GAI (GA INSENSITIVE); transcription factor
CUST_19775		-1.12631	-1.09623	AT1G72180	3.1e-76	leucine-rich repeat transmembrane protein kinase, putative
CUST_8784		-1.19061		AT3G02130	7.6e-56	RPK2/TOAD2 (RECEPTOR-LIKE PROTEIN KINASE2); ATP binding / kinase/ protein serine/threonine kinase
CUST_3726		-1.21897		AT3G02130	1.7e-49	RPK2/TOAD2 (RECEPTOR-LIKE PROTEIN KINASE2); ATP binding / kinase/ protein serine/threonine kinase
CUST_17305		-1.24064		AT5G45800	1.7e-50	MEE62; MEE62 (maternal effect embryo arrest 62); ATP binding / protein serine/threonine kinase
CUST_17209		-1.44155		AT3G04580	3.8e-15	EIN4; EIN4 (ETHYLENE INSENSITIVE 4)
CUST_5609		-1.96884		AT1G15100	6.7e-39	RHA2A; RHA2A (RING-H2 finger A2A); protein binding / zinc ion binding
CUST_5945	-1.63283	-2.1785		AT2G25490	5e-114	EBF1; EBF1 (EIN3-BINDING F BOX PROTEIN 1); ubiquitin-protein ligase
CUST_17946	-1.61182	-2.94003	-1.32821	AT2G25490	2.5e-26	EBF1; EBF1 (EIN3-BINDING F BOX PROTEIN 1); ubiquitin-protein ligase
CUST_5487		-3.26048		AT2G25490	3.6e-26	EBF1; EBF1 (EIN3-BINDING F BOX PROTEIN 1); ubiquitin-protein ligase
CUST_2192	-1.50508			AT5G44210	1e-21	ATERF-9/ATERF9/ERF9 (ERF domain protein 9); DNA binding / transcription factor/ transcription repressor
CUST_17985			1.09024	AT5G37770	2.1e-39	TCH2; TCH2 (TOUCH 2); calcium ion binding
CUST_14955			3.34937	AT5G47220	1.5e-33	ATERF-2/ATERF2/ERF2 (ETHYLENE RESPONSE FACTOR 2); DNA binding / transcription activator/ transcription factor ; K09286 EREBP-like factor
CUST_7141			1.45653	AT1G73500	1.7e-42	ATMKK9; ATMKK9 (Arabidopsis thaliana MAP kinase kinase 9); kinase
CUST_5161			1.15266	AT1G78080	8.3e-32	RAP2.4; RAP2.4 (related to AP2 4); DNA binding / transcription factor ; K09286 EREBP-like factor
Transport
CUST_13673		3.61281		AT4G16160	3.4e-55	ATOEP16-2/ATOEP16-S; P-P-bond-hydrolysis-driven protein transmembrane transporter
CUST_9847		3.23785		AT5G18840	6.3e-06	sugar transporter, putative
CUST_4231		3.10962	2.54239	AT1G53210	2.5e-35	sodium/calcium exchanger family protein / calcium-binding EF hand family protein
CUST_1256		2.07427		AT4G16160	7.5e-34	ATOEP16-2/ATOEP16-S; P-P-bond-hydrolysis-driven protein transmembrane transporter
CUST_4914		1.19787		AT2G42005	2.9e-50	amino acid transporter family protein
CUST_15545		1.18333	1.03606	AT3G53980	1.3e-36	protease inhibitor/seed storage/lipid transfer protein (LTP) family protein
CUST_10964		1.14401		AT1G11260	3.3e-54	STP1; STP1 (SUGAR TRANSPORTER 1); carbohydrate transmembrane transporter/ sugar:hydrogen ion symporter
CUST_8975		1.11076		AT5G65980	8.4e-38	auxin efflux carrier family protein ; K07088
CUST_4818		1.07164		AT4G39700	3.7e-14	heavy-metal-associated domain-containing protein / copper chaperone (CCH)-related
CUST_19160		1.04621		AT4G35410	5.9e-32	clathrin adaptor complex small chain family protein
CUST_13235		-1.06904		AT1G14920	2e-108	GAI; GAI (GA INSENSITIVE); transcription factor
CUST_12792		-1.26991		AT1G55190	1.7e-21	prenylated rab acceptor (PRA1) family protein
CUST_11484		-1.45498	-1.23469	AT4G02050	6e-26	sugar transporter, putative
CUST_13051		-1.45707		AT1G72820	7e-45	mitochondrial substrate carrier family protein
CUST_2755		-2.39064	-1.47877	AT5G52990	3.9e-30	vesicle-associated membrane protein-related
CUST_6001			1.48829	AT2G21600	2.2e-39	ATRER1B (Arabidopsis thaliana endoplasmatic reticulum retrieval protein 1B)
CUST_1152			1.51094	AT4G24570	1.5e-24	mitochondrial substrate carrier family protein
CUST_12768			1.30744	AT5G24470	2.8e-20	APRR5; APRR5 (PSEUDO-RESPONSE REGULATOR 5); transcription regulator ; K12130 pseudo-response regulator 5
Cell organization and biogenesis
CUST_13555	2.32205	3.33626		AT2G13370	8.2e-06	CHR5; CHR5 (chromatin remodeling 5); ATP binding / DNA binding / chromatin binding / helicase ; K11367 chromodomain-helicase-DNA-binding protein 1 [EC:3.6.1.-]
CUST_12238		2.55262		AT4G01370	1.3e-16	ATMPK4; ATMPK4 (MAP KINASE 4); MAP kinase/ kinase ; K04371 extracellular signal-regulated kinase 1/2 [EC:2.7.11.24]
CUST_15413		1.89633		AT2G25170	6e-48	PKL; PKL (PICKLE) ; K11643 chromodomain-helicase-DNA-binding protein 4 [EC:3.6.1.-]
CUST_20805	1.35789	1.21524		AT3G57090	3.4e-23	BIGYIN; BIGYIN; binding
CUST_14929		1.20696		AT1G10200	2.2e-86	WLIM1; WLIM1; transcription factor
CUST_20137		1.0377		AT4G25910	4.3e-17	NFU3; NFU3 (NFU domain protein 3)
CUST_4922		-1.00184		AT3G25690	1.6e-09	CHUP1; CHUP1 (CHLOROPLAST UNUSUAL POSITIONING 1)
CUST_1453		-1.1292		AT3G25690	2.6e-95	CHUP1; CHUP1 (CHLOROPLAST UNUSUAL POSITIONING 1)
CUST_5199		-1.16168		AT5G01840	2.4e-24	ATOFP1/OFP1 (ARABIDOPSIS THALIANA OVATE FAMILY PROTEIN 1); protein binding / transcription repressor
CUST_8784		-1.19061		AT3G02130	7.6e-56	RPK2/TOAD2 (RECEPTOR-LIKE PROTEIN KINASE2); ATP binding / kinase/ protein serine/threonine kinase
CUST_3726		-1.21897		AT3G02130	1.7e-49	RPK2/TOAD2 (RECEPTOR-LIKE PROTEIN KINASE2); ATP binding / kinase/ protein serine/threonine kinase
CUST_5800		-1.23582		AT2G39700	2.8e-49	ATEXPA4 (ARABIDOPSIS THALIANA EXPANSIN A4)
CUST_15952		-1.36514		AT3G25690	1.7e-69	CHUP1; CHUP1 (CHLOROPLAST UNUSUAL POSITIONING 1)
DNA or RNA metabolism
CUST_8934		1.89642		AT4G09140	7e-06	ATMLH1; ATMLH1 (ARABIDOPSIS THALIANA MUTL-HOMOLOGUE 1) ; K08734 DNA mismatch repair protein MLH1
CUST_8870		1.39232		AT1G05055	1.6e-49	ATGTF2H2/GTF2H2 (GENERAL TRANSCRIPTION FACTOR IIH 2); general RNA polymerase II transcription factor ; K03142 transcription initiation factor TFIIH subunit H2
Electron transport or energy pathways
CUST_6408	-2.47308	-2.30919		AT4G12800	9.8e-48	PSAL; PSAL (photosystem I subunit L) ; K02699 photosystem I subunit XI
