# Supplementary material for: Transcriptome profiling of low temperature-treated cassava apical shoots showed dynamic responses of tropical plant to cold stress
Source: BMC Genomics. 2012 Feb 10;13:64. doi: 10.1186/1471-2164-13-64 (PMC3339519; doi:10.1186/1471-2164-13-64)
Supplement: Additional file 8 — Categories of 'Cellular Component' based on GO annotation and their contributing genes. [file 1471-2164-13-64-S8.XLS]

## Sheet: Cellular Component
Probe Name	4 h/0 h	9 h/0 h	9 h/4 h	AGI Locus	Expect	Full Description
	Log2 Ratio
Unknown cellular components
CUST_12986		4.37243	4.3775	AT4G00467	2.1e-10	hypothetical protein
CUST_4549	3.58063	4.03788		AT3G17760	2e-42	GAD5; GAD5 (GLUTAMATE DECARBOXYLASE 5); calmodulin binding ; K01580 glutamate decarboxylase [EC:4.1.1.15]
CUST_18677		2.96533		AT1G79160	5.2e-17	hypothetical protein
CUST_1242		2.76695		AT5G20100	6.9e-08	hypothetical protein
CUST_13372		2.72037		AT5G51160	1.9e-13	ankyrin repeat family protein
CUST_16851	1.7967	2.47163		AT5G09310	1.5e-52	hypothetical protein ; K06170 presenilin enhancer 2
CUST_14153		2.08151		AT1G10020	1.8e-34	hypothetical protein
CUST_19946	1.17244	1.99484		AT3G20070	8e-21	TTN9; TTN9 (TITAN9)
CUST_979	1.74761	1.93649		AT4G13030	8.7e-07	hypothetical protein
CUST_18424	1.20627	1.89668		AT1G28520	4e-114	hypothetical protein
CUST_15413		1.89633		AT2G25170	6e-48	PKL; PKL (PICKLE) ; K11643 chromodomain-helicase-DNA-binding protein 4 [EC:3.6.1.-]
CUST_6563		1.72108		AT1G70840	1e-43	MLP31; MLP31 (MLP-LIKE PROTEIN 31)
CUST_12574		1.65083		AT2G22570	4.5e-93	ATNIC1/NIC1/NIC2 (A. THALIANA NICOTINAMIDASE 1); catalytic/ nicotinamidase
CUST_11367		1.64997		AT4G10090	3.6e-18	hypothetical protein
CUST_11507		1.62738		AT1G14310	2.3e-27	haloacid dehalogenase-like hydrolase family protein
CUST_15416		1.42765		AT4G17010	6.7e-39	hypothetical protein
CUST_15946		1.42074		AT1G70840	2.3e-38	MLP31; MLP31 (MLP-LIKE PROTEIN 31)
CUST_11303		1.41887		AT1G70850	2.6e-24	MLP34; MLP34 (MLP-LIKE PROTEIN 34)
CUST_6804		1.26589		AT4G11240	1.4e-75	TOPP7; TOPP7 (Type one serine/threonine protein phosphatase 7); protein serine/threonine phosphatase
CUST_19209		1.21208		AT2G28680	9.8e-31	cupin family protein
CUST_4818		1.07164		AT4G39700	3.7e-14	heavy-metal-associated domain-containing protein / copper chaperone (CCH)-related
CUST_2227		1.04562		AT1G12440	1.4e-23	zinc finger (AN1-like) family protein
CUST_5212		1.01265		AT2G23450	1.5e-14	protein kinase family protein
CUST_6384		-1.01279		AT2G37035	2.4e-10	hypothetical protein
CUST_13847		-1.03114		AT1G77130	6.6e-54	PGSIP2; PGSIP2 (PLANT GLYCOGENIN-LIKE STARCH INITIATION PROTEIN 2); transferase, transferring glycosyl groups
CUST_14791		-1.0392		AT5G46720	3.1e-31	hypothetical protein
CUST_16205		-1.04098		AT1G64500	6.8e-31	glutaredoxin family protein
CUST_15895		-1.04591		AT5G06850	6e-121	C2 domain-containing protein
CUST_18218		-1.05378		AT4G29190	5e-77	zinc finger (CCCH-type) family protein
CUST_3270		-1.0727		AT5G64360	1.2e-22	DNAJ heat shock N-terminal domain-containing protein
CUST_7817		-1.08865		AT5G66770	1.5e-39	scarecrow transcription factor family protein
CUST_4787		-1.11115		AT4G15730	1.2e-48	zinc ion binding
CUST_16419		-1.11172		AT5G26960	3.2e-42	kelch repeat-containing F-box family protein
CUST_18949		-1.11702		AT1G27200	3.5e-70	hypothetical protein
CUST_19775		-1.12631	-1.09623	AT1G72180	3.1e-76	leucine-rich repeat transmembrane protein kinase, putative
CUST_11479		-1.17653	-1.01216	AT1G52520	1e-72	FRS6; FRS6 (FAR1-related sequence 6); zinc ion binding
CUST_11310		-1.17838		AT1G61190	6.4e-06	disease resistance protein (CC-NBS-LRR class), putative
CUST_4379		-1.18587		AT1G77130	8.6e-74	PGSIP2; PGSIP2 (PLANT GLYCOGENIN-LIKE STARCH INITIATION PROTEIN 2); transferase, transferring glycosyl groups
CUST_7285		-1.18619		AT4G27610	4e-40	hypothetical protein
CUST_8357		-1.19588		AT5G66520	1e-43	pentatricopeptide (PPR) repeat-containing protein
CUST_257		-1.2052		AT1G60010	2e-45	hypothetical protein
CUST_14230		-1.24352		AT1G13360	4.9e-16	hypothetical protein
CUST_17347		-1.34484		AT5G13180	2.6e-14	ANAC083 (Arabidopsis NAC domain containing protein 83); transcription factor
CUST_734		-1.35412		AT3G48800	6e-28	sterile alpha motif (SAM) domain-containing protein
CUST_16999		-1.35506		AT5G54850	5.7e-16	hypothetical protein
CUST_8409		-1.36703		AT5G26960	2.1e-33	kelch repeat-containing F-box family protein
CUST_10989		-1.478		AT1G13360	2.6e-07	hypothetical protein
CUST_2804	-1.21849	-1.49869		AT2G44130	1.7e-28	kelch repeat-containing F-box family protein
CUST_20050		-1.5113	-1.09531	AT1G69760	4.7e-17	hypothetical protein
CUST_10812		-1.52056		AT5G66770	8.9e-38	scarecrow transcription factor family protein
CUST_16260		-1.6639		AT3G59940	2.1e-24	kelch repeat-containing F-box family protein
CUST_8084		-1.68058	-1.50901	AT3G50780	1.3e-44	protein binding
CUST_17597		-1.77422		AT4G24700	9.2e-17	hypothetical protein
CUST_13455		-1.91733		AT3G44940	6.5e-28	hypothetical protein
CUST_17954	-1.73541	-2.38039		AT1G75580	1.7e-17	auxin-responsive protein, putative
CUST_5741	-2.16072	-3.04687		AT1G13360	1.7e-39	hypothetical protein
Other intracellular components
CUST_9556	2.83943	4.06413	1.2247	AT1G29930	9e-134	CAB1; CAB1 (CHLOROPHYLL A/B BINDING PROTEIN 1); chlorophyll binding ; K08912 light-harvesting complex II chlorophyll a/b binding protein 1
CUST_14118	2.31437	3.69322	1.37885	AT2G43710	1.8e-57	SSI2; SSI2 (fatty acid biosynthesis 2); acyl-[acyl-carrier-protein] desaturase
CUST_13673		3.61281		AT4G16160	3.4e-55	ATOEP16-2/ATOEP16-S; P-P-bond-hydrolysis-driven protein transmembrane transporter
CUST_16917	2.08791	3.47526		AT4G39730	5.5e-44	lipid-associated family protein
CUST_4231		3.10962	2.54239	AT1G53210	2.5e-35	sodium/calcium exchanger family protein / calcium-binding EF hand family protein
CUST_14302		3.07445		AT5G39040	3.5e-36	ATTAP2; ATTAP2 (Arabidopsis thaliana transporter associated with antigen processing protein 2); ATPase, coupled to transmembrane movement of substances
CUST_12833		2.73016	2.32956	AT1G06460	5.8e-21	ACD32.1 (ALPHA-CRYSTALLIN DOMAIN 31.2)
CUST_8980	1.75291	2.62717		AT5G11520	1.4e-29	ASP3; ASP3 (ASPARTATE AMINOTRANSFERASE 3) ; K00813 aspartate aminotransferase [EC:2.6.1.1]
CUST_15110		2.57452		AT1G65840	3.5e-09	ATPAO4; ATPAO4 (POLYAMINE OXIDASE 4); amine oxidase
CUST_12421		2.12143		AT1G65820	5.2e-65	microsomal glutathione s-transferase, putative ; K00799 glutathione S-transferase [EC:2.5.1.18]
CUST_1256		2.07427		AT4G16160	7.5e-34	ATOEP16-2/ATOEP16-S; P-P-bond-hydrolysis-driven protein transmembrane transporter
CUST_7667		2.04087		AT3G12500	1.5e-11	ATHCHIB (BASIC CHITINASE); chitinase ; K01183 chitinase [EC:3.2.1.14]
CUST_8934		1.89642		AT4G09140	7e-06	ATMLH1; ATMLH1 (ARABIDOPSIS THALIANA MUTL-HOMOLOGUE 1) ; K08734 DNA mismatch repair protein MLH1
CUST_4530		1.49876		AT1G10480	9.7e-19	ZFP5; ZFP5 (ZINC FINGER PROTEIN 5); nucleic acid binding / transcription factor/ zinc ion binding
CUST_15215		1.44953	1.12763	AT3G56650	2.5e-22	thylakoid lumenal 20 kDa protein
CUST_11940		1.42981		AT5G60160	3e-32	aspartyl aminopeptidase, putative ; K01267 aspartyl aminopeptidase [EC:3.4.11.21]
CUST_8870		1.39232		AT1G05055	1.6e-49	ATGTF2H2/GTF2H2 (GENERAL TRANSCRIPTION FACTOR IIH 2); general RNA polymerase II transcription factor ; K03142 transcription initiation factor TFIIH subunit H2
CUST_20738		1.33075	1.54453	AT1G49780	1e-07	U-box domain-containing protein
CUST_9148		1.24267		AT1G69830	2.8e-53	AMY3/ATAMY3 (ALPHA-AMYLASE-LIKE 3); alpha-amylase
CUST_20805	1.35789	1.21524		AT3G57090	3.4e-23	BIGYIN; BIGYIN; binding
CUST_14929		1.20696		AT1G10200	2.2e-86	WLIM1; WLIM1; transcription factor
CUST_10964		1.14401		AT1G11260	3.3e-54	STP1; STP1 (SUGAR TRANSPORTER 1); carbohydrate transmembrane transporter/ sugar:hydrogen ion symporter
CUST_3051		1.10881	1.01285	AT4G35090	7.6e-76	CAT2; CAT2 (CATALASE 2); catalase ; K03781 catalase [EC:1.11.1.6]
CUST_15027		1.10601		AT5G55760	1.3e-79	SRT1; SRT1 (SIRTUIN 1); DNA binding ; K11416 mono-ADP-ribosyltransferase sirtuin 6 [EC:2.4.2.31]
CUST_558		1.10416		AT3G16980	1.6e-60	DNA-directed RNA polymerase II, putative ; K03017 DNA-directed RNA polymerase II subunit I
CUST_19160		1.04621		AT4G35410	5.9e-32	clathrin adaptor complex small chain family protein
CUST_11831		1.01855		AT5G41210	1.2e-84	ATGSTT1 (Arabidopsis thaliana Glutathione S-transferase (class theta) 1); glutathione transferase
CUST_7076		1.0084		AT2G42130	1.3e-40	hypothetical protein
CUST_4922		-1.00184		AT3G25690	1.6e-09	CHUP1; CHUP1 (CHLOROPLAST UNUSUAL POSITIONING 1)
CUST_3486		-1.02567		AT1G55060	6.4e-19	UBQ12; UBQ12 (UBIQUITIN 12)
CUST_14095		-1.04779		AT5G03240	8.9e-17	UBQ3; UBQ3 (POLYUBIQUITIN 3); protein binding
CUST_14166		-1.12403		AT1G78380	1.9e-70	ATGSTU19 (GLUTATHIONE TRANSFERASE 8); glutathione transferase
CUST_1453		-1.1292		AT3G25690	2.6e-95	CHUP1; CHUP1 (CHLOROPLAST UNUSUAL POSITIONING 1)
CUST_5199		-1.16168		AT5G01840	2.4e-24	ATOFP1/OFP1 (ARABIDOPSIS THALIANA OVATE FAMILY PROTEIN 1); protein binding / transcription repressor
CUST_12230		-1.22199		AT3G09580	4.1e-90	amine oxidase family protein
CUST_12792		-1.26991		AT1G55190	1.7e-21	prenylated rab acceptor (PRA1) family protein
CUST_4130		-1.27782		AT1G15530	8.1e-44	receptor lectin kinase, putative
CUST_18664		-1.28378		AT1G54500	2.9e-43	rubredoxin family protein
CUST_12040		-1.35112		AT1G64720	2.8e-15	CP5; CP5
CUST_15952		-1.36514		AT3G25690	1.7e-69	CHUP1; CHUP1 (CHLOROPLAST UNUSUAL POSITIONING 1)
CUST_19234		-1.38841		AT3G47470	8.8e-51	LHCA4; LHCA4 (Photosystem I light harvesting complex gene 4); chlorophyll binding ; K08910 light-harvesting complex I chlorophyll a/b binding protein 4
CUST_2381		-1.45205		AT4G19170	1e-63	NCED4; NCED4 (NINE-CIS-EPOXYCAROTENOID DIOXYGENASE 4)
CUST_13051		-1.45707		AT1G72820	7e-45	mitochondrial substrate carrier family protein
CUST_10020		-1.51623		AT1G08570	1.4e-43	thioredoxin family protein
CUST_18368		-1.65716	-1.04879	AT5G01830	1.9e-41	armadillo/beta-catenin repeat family protein / U-box domain-containing protein
CUST_11642		-1.95748	-1.5458	AT4G29110	8.8e-08	hypothetical protein
CUST_6408	-2.47308	-2.30919		AT4G12800	9.8e-48	PSAL; PSAL (photosystem I subunit L) ; K02699 photosystem I subunit XI
Other cytoplasmic components
CUST_9556	2.83943	4.06413	1.2247	AT1G29930	9e-134	CAB1; CAB1 (CHLOROPHYLL A/B BINDING PROTEIN 1); chlorophyll binding ; K08912 light-harvesting complex II chlorophyll a/b binding protein 1
CUST_14118	2.31437	3.69322	1.37885	AT2G43710	1.8e-57	SSI2; SSI2 (fatty acid biosynthesis 2); acyl-[acyl-carrier-protein] desaturase
CUST_13673		3.61281		AT4G16160	3.4e-55	ATOEP16-2/ATOEP16-S; P-P-bond-hydrolysis-driven protein transmembrane transporter
CUST_16917	2.08791	3.47526		AT4G39730	5.5e-44	lipid-associated family protein
CUST_4231		3.10962	2.54239	AT1G53210	2.5e-35	sodium/calcium exchanger family protein / calcium-binding EF hand family protein
CUST_14302		3.07445		AT5G39040	3.5e-36	ATTAP2; ATTAP2 (Arabidopsis thaliana transporter associated with antigen processing protein 2); ATPase, coupled to transmembrane movement of substances
CUST_12833		2.73016	2.32956	AT1G06460	5.8e-21	ACD32.1 (ALPHA-CRYSTALLIN DOMAIN 31.2)
CUST_8980	1.75291	2.62717		AT5G11520	1.4e-29	ASP3; ASP3 (ASPARTATE AMINOTRANSFERASE 3) ; K00813 aspartate aminotransferase [EC:2.6.1.1]
CUST_15110		2.57452		AT1G65840	3.5e-09	ATPAO4; ATPAO4 (POLYAMINE OXIDASE 4); amine oxidase
CUST_12238		2.55262		AT4G01370	1.3e-16	ATMPK4; ATMPK4 (MAP KINASE 4); MAP kinase/ kinase ; K04371 extracellular signal-regulated kinase 1/2 [EC:2.7.11.24]
CUST_2809		2.46901		AT2G02800	9.4e-18	APK2B; APK2B (PROTEIN KINASE 2B); kinase
CUST_12421		2.12143		AT1G65820	5.2e-65	microsomal glutathione s-transferase, putative ; K00799 glutathione S-transferase [EC:2.5.1.18]
CUST_1256		2.07427		AT4G16160	7.5e-34	ATOEP16-2/ATOEP16-S; P-P-bond-hydrolysis-driven protein transmembrane transporter
CUST_7667		2.04087		AT3G12500	1.5e-11	ATHCHIB (BASIC CHITINASE); chitinase ; K01183 chitinase [EC:3.2.1.14]
CUST_9469		2.02305		AT2G29420	1.1e-56	ATGSTU7 (GLUTATHIONE S-TRANSFERASE 25); glutathione transferase
CUST_15215		1.44953	1.12763	AT3G56650	2.5e-22	thylakoid lumenal 20 kDa protein
CUST_11940		1.42981		AT5G60160	3e-32	aspartyl aminopeptidase, putative ; K01267 aspartyl aminopeptidase [EC:3.4.11.21]
CUST_9148		1.24267		AT1G69830	2.8e-53	AMY3/ATAMY3 (ALPHA-AMYLASE-LIKE 3); alpha-amylase
CUST_20805	1.35789	1.21524		AT3G57090	3.4e-23	BIGYIN; BIGYIN; binding
CUST_3534		1.17574		AT1G19640	5.4e-40	JMT; JMT (JASMONIC ACID CARBOXYL METHYLTRANSFERASE); jasmonate O-methyltransferase ; K08241 jasmonate O-methyltransferase [EC:2.1.1.141]
CUST_15469		1.14782		AT4G12860	7.4e-09	UNE14; UNE14 (unfertilized embryo sac 14); calcium ion binding
CUST_10964		1.14401		AT1G11260	3.3e-54	STP1; STP1 (SUGAR TRANSPORTER 1); carbohydrate transmembrane transporter/ sugar:hydrogen ion symporter
CUST_3051		1.10881	1.01285	AT4G35090	7.6e-76	CAT2; CAT2 (CATALASE 2); catalase ; K03781 catalase [EC:1.11.1.6]
CUST_13571		1.06814		AT1G08980	3.5e-24	ATAMI1; ATAMI1 (AMIDASE-LIKE PROTEIN 1); amidase
CUST_19160		1.04621		AT4G35410	5.9e-32	clathrin adaptor complex small chain family protein
CUST_11831		1.01855		AT5G41210	1.2e-84	ATGSTT1 (Arabidopsis thaliana Glutathione S-transferase (class theta) 1); glutathione transferase
CUST_7076		1.0084		AT2G42130	1.3e-40	hypothetical protein
CUST_4922		-1.00184		AT3G25690	1.6e-09	CHUP1; CHUP1 (CHLOROPLAST UNUSUAL POSITIONING 1)
CUST_20474		-1.03924		AT4G12570	5.6e-40	UPL5; UPL5 (UBIQUITIN PROTEIN LIGASE 5); ubiquitin-protein ligase ; K10591 E3 ubiquitin-protein ligase NEDD4 [EC:6.3.2.19]
CUST_14095		-1.04779		AT5G03240	8.9e-17	UBQ3; UBQ3 (POLYUBIQUITIN 3); protein binding
CUST_14166		-1.12403		AT1G78380	1.9e-70	ATGSTU19 (GLUTATHIONE TRANSFERASE 8); glutathione transferase
CUST_1453		-1.1292		AT3G25690	2.6e-95	CHUP1; CHUP1 (CHLOROPLAST UNUSUAL POSITIONING 1)
CUST_12230		-1.22199		AT3G09580	4.1e-90	amine oxidase family protein
CUST_12792		-1.26991		AT1G55190	1.7e-21	prenylated rab acceptor (PRA1) family protein
CUST_4130		-1.27782		AT1G15530	8.1e-44	receptor lectin kinase, putative
CUST_18664		-1.28378		AT1G54500	2.9e-43	rubredoxin family protein
CUST_12040		-1.35112		AT1G64720	2.8e-15	CP5; CP5
CUST_15952		-1.36514		AT3G25690	1.7e-69	CHUP1; CHUP1 (CHLOROPLAST UNUSUAL POSITIONING 1)
CUST_19234		-1.38841		AT3G47470	8.8e-51	LHCA4; LHCA4 (Photosystem I light harvesting complex gene 4); chlorophyll binding ; K08910 light-harvesting complex I chlorophyll a/b binding protein 4
CUST_2381		-1.45205		AT4G19170	1e-63	NCED4; NCED4 (NINE-CIS-EPOXYCAROTENOID DIOXYGENASE 4)
CUST_13051		-1.45707		AT1G72820	7e-45	mitochondrial substrate carrier family protein
CUST_10020		-1.51623		AT1G08570	1.4e-43	thioredoxin family protein
CUST_11642		-1.95748	-1.5458	AT4G29110	8.8e-08	hypothetical protein
CUST_8087		-1.98194		AT2G21370	1.6e-56	xylulose kinase, putative
CUST_6408	-2.47308	-2.30919		AT4G12800	9.8e-48	PSAL; PSAL (photosystem I subunit L) ; K02699 photosystem I subunit XI
Chloroplast
CUST_3978	4.73465	5.29074		AT4G00620	3.9e-32	tetrahydrofolate dehydrogenase/cyclohydrolase, putative
CUST_12882		4.18691	3.25517	AT3G26740	1.9e-25	CCL; CCL (CCR-LIKE)
CUST_6863	3.44602	4.17237		AT1G74960	2.1e-13	FAB1; FAB1 (FATTY ACID BIOSYNTHESIS 1); fatty-acid synthase ; K09458 3-oxoacyl-[acyl-carrier-protein] synthase II [EC:2.3.1.179]
CUST_9556	2.83943	4.06413	1.2247	AT1G29930	9e-134	CAB1; CAB1 (CHLOROPHYLL A/B BINDING PROTEIN 1); chlorophyll binding ; K08912 light-harvesting complex II chlorophyll a/b binding protein 1
CUST_14118	2.31437	3.69322	1.37885	AT2G43710	1.8e-57	SSI2; SSI2 (fatty acid biosynthesis 2); acyl-[acyl-carrier-protein] desaturase
CUST_16917	2.08791	3.47526		AT4G39730	5.5e-44	lipid-associated family protein
CUST_222		2.47068	1.73996	AT1G06570	2e-13	PDS1; PDS1 (PHYTOENE DESATURATION 1) ; K00457 4-hydroxyphenylpyruvate dioxygenase [EC:1.13.11.27]
CUST_19871		2.20907		AT5G58770	1.6e-42	dehydrodolichyl diphosphate synthase, putative / DEDOL-PP synthase, putative ; K11778 cis-prenyltransferase, dehydrodolichyl diphosphate synthase [EC:2.5.1.-]
CUST_3426		2.14831	1.40426	AT2G37020	1.6e-44	DNA binding
CUST_11923		1.85491	1.80927	AT2G15890	3.4e-42	MEE14; MEE14 (maternal effect embryo arrest 14)
CUST_8767		1.763		AT5G13800	2.7e-33	hydrolase, alpha/beta fold family protein
CUST_4530		1.49876		AT1G10480	9.7e-19	ZFP5; ZFP5 (ZINC FINGER PROTEIN 5); nucleic acid binding / transcription factor/ zinc ion binding
CUST_15215		1.44953	1.12763	AT3G56650	2.5e-22	thylakoid lumenal 20 kDa protein
CUST_10800	1.02559	1.38487		AT2G35450	4.3e-07	hydrolase
CUST_6415		1.28234		AT3G02650	9e-20	pentatricopeptide (PPR) repeat-containing protein
CUST_9148		1.24267		AT1G69830	2.8e-53	AMY3/ATAMY3 (ALPHA-AMYLASE-LIKE 3); alpha-amylase
CUST_20805	1.35789	1.21524		AT3G57090	3.4e-23	BIGYIN; BIGYIN; binding
CUST_3083		1.12591		AT5G59400	1.1e-46	hypothetical protein
CUST_3051		1.10881	1.01285	AT4G35090	7.6e-76	CAT2; CAT2 (CATALASE 2); catalase ; K03781 catalase [EC:1.11.1.6]
CUST_4761		1.07222		AT4G10000	6.4e-10	hypothetical protein
CUST_20137		1.0377		AT4G25910	4.3e-17	NFU3; NFU3 (NFU domain protein 3)
CUST_7076		1.0084		AT2G42130	1.3e-40	hypothetical protein
CUST_4922		-1.00184		AT3G25690	1.6e-09	CHUP1; CHUP1 (CHLOROPLAST UNUSUAL POSITIONING 1)
CUST_14809		-1.02542		AT1G08540	5.3e-20	SIGB; SIGB (SIGMA FACTOR B); DNA binding / DNA-directed RNA polymerase/ transcription factor
CUST_14166		-1.12403		AT1G78380	1.9e-70	ATGSTU19 (GLUTATHIONE TRANSFERASE 8); glutathione transferase
CUST_1453		-1.1292		AT3G25690	2.6e-95	CHUP1; CHUP1 (CHLOROPLAST UNUSUAL POSITIONING 1)
CUST_12230		-1.22199		AT3G09580	4.1e-90	amine oxidase family protein
CUST_7714		-1.25959		AT3G02150	2e-12	PTF1; PTF1 (PLASTID TRANSCRIPTION FACTOR 1); transcription factor
CUST_18664		-1.28378		AT1G54500	2.9e-43	rubredoxin family protein
CUST_1805		-1.28685		AT5G40470	3.9e-15	hypothetical protein
CUST_16156		-1.28904		AT5G58770	1.2e-14	dehydrodolichyl diphosphate synthase, putative / DEDOL-PP synthase, putative ; K11778 cis-prenyltransferase, dehydrodolichyl diphosphate synthase [EC:2.5.1.-]
CUST_15952		-1.36514		AT3G25690	1.7e-69	CHUP1; CHUP1 (CHLOROPLAST UNUSUAL POSITIONING 1)
CUST_19234		-1.38841		AT3G47470	8.8e-51	LHCA4; LHCA4 (Photosystem I light harvesting complex gene 4); chlorophyll binding ; K08910 light-harvesting complex I chlorophyll a/b binding protein 4
CUST_2381		-1.45205		AT4G19170	1e-63	NCED4; NCED4 (NINE-CIS-EPOXYCAROTENOID DIOXYGENASE 4)
CUST_15061		-1.4758	-1.08095	AT3G22970	1.8e-44	hypothetical protein
CUST_5552		-1.48967		AT3G42630	1.4e-63	pentatricopeptide (PPR) repeat-containing protein
CUST_10020		-1.51623		AT1G08570	1.4e-43	thioredoxin family protein
CUST_2294		-1.55292	-1.08552	AT2G36050	1.4e-28	ATOFP15/OFP15 (Arabidopsis thaliana ovate family protein 15)
CUST_7622		-1.57306		AT2G17880	9.2e-25	DNAJ heat shock protein, putative
CUST_5765		-1.61511		AT2G29125	2.5e-16	DVL13/RTFL2 (ROTUNDIFOLIA LIKE 2)
CUST_3996		-1.63846	-1.0499	AT1G68430	4.5e-13	hypothetical protein
CUST_8087		-1.98194		AT2G21370	1.6e-56	xylulose kinase, putative
CUST_6408	-2.47308	-2.30919		AT4G12800	9.8e-48	PSAL; PSAL (photosystem I subunit L) ; K02699 photosystem I subunit XI
Other membranes
CUST_9556	2.83943	4.06413	1.2247	AT1G29930	9e-134	CAB1; CAB1 (CHLOROPHYLL A/B BINDING PROTEIN 1); chlorophyll binding ; K08912 light-harvesting complex II chlorophyll a/b binding protein 1
CUST_13673		3.61281		AT4G16160	3.4e-55	ATOEP16-2/ATOEP16-S; P-P-bond-hydrolysis-driven protein transmembrane transporter
CUST_16917	2.08791	3.47526		AT4G39730	5.5e-44	lipid-associated family protein
CUST_9847		3.23785		AT5G18840	6.3e-06	sugar transporter, putative
CUST_4231		3.10962	2.54239	AT1G53210	2.5e-35	sodium/calcium exchanger family protein / calcium-binding EF hand family protein
CUST_14302		3.07445		AT5G39040	3.5e-36	ATTAP2; ATTAP2 (Arabidopsis thaliana transporter associated with antigen processing protein 2); ATPase, coupled to transmembrane movement of substances
CUST_8980	1.75291	2.62717		AT5G11520	1.4e-29	ASP3; ASP3 (ASPARTATE AMINOTRANSFERASE 3) ; K00813 aspartate aminotransferase [EC:2.6.1.1]
CUST_8771		2.23512		AT3G62770	2.8e-63	AtATG18a (Arabidopsis thaliana homolog of yeast autophagy 18 (ATG18) a)
CUST_11111		2.14473		AT1G64640	1.6e-26	plastocyanin-like domain-containing protein
CUST_12421		2.12143		AT1G65820	5.2e-65	microsomal glutathione s-transferase, putative ; K00799 glutathione S-transferase [EC:2.5.1.18]
CUST_1256		2.07427		AT4G16160	7.5e-34	ATOEP16-2/ATOEP16-S; P-P-bond-hydrolysis-driven protein transmembrane transporter
CUST_7667		2.04087		AT3G12500	1.5e-11	ATHCHIB (BASIC CHITINASE); chitinase ; K01183 chitinase [EC:3.2.1.14]
CUST_6819	1.379	1.73439		AT5G07900	1.5e-16	mitochondrial transcription termination factor family protein / mTERF family protein
CUST_11592		1.71916		AT1G01170	7.1e-27	ozone-responsive stress-related protein, putative
CUST_11940		1.42981		AT5G60160	3e-32	aspartyl aminopeptidase, putative ; K01267 aspartyl aminopeptidase [EC:3.4.11.21]
CUST_4914		1.19787		AT2G42005	2.9e-50	amino acid transporter family protein
CUST_10964		1.14401		AT1G11260	3.3e-54	STP1; STP1 (SUGAR TRANSPORTER 1); carbohydrate transmembrane transporter/ sugar:hydrogen ion symporter
CUST_10998		1.14242		AT1G24020	2e-10	MLP423; MLP423 (MLP-LIKE PROTEIN 423)
CUST_12659		1.11188		AT5G43760	1.4e-63	beta-ketoacyl-CoA synthase, putative
CUST_8975		1.11076		AT5G65980	8.4e-38	auxin efflux carrier family protein ; K07088
CUST_19160		1.04621		AT4G35410	5.9e-32	clathrin adaptor complex small chain family protein
CUST_4922		-1.00184		AT3G25690	1.6e-09	CHUP1; CHUP1 (CHLOROPLAST UNUSUAL POSITIONING 1)
CUST_14166		-1.12403		AT1G78380	1.9e-70	ATGSTU19 (GLUTATHIONE TRANSFERASE 8); glutathione transferase
CUST_1453		-1.1292		AT3G25690	2.6e-95	CHUP1; CHUP1 (CHLOROPLAST UNUSUAL POSITIONING 1)
CUST_17790		-1.13278		AT5G14480	2e-28	glycosyl transferase family 17 protein
CUST_12792		-1.26991		AT1G55190	1.7e-21	prenylated rab acceptor (PRA1) family protein
CUST_18664		-1.28378		AT1G54500	2.9e-43	rubredoxin family protein
CUST_15952		-1.36514		AT3G25690	1.7e-69	CHUP1; CHUP1 (CHLOROPLAST UNUSUAL POSITIONING 1)
CUST_19234		-1.38841		AT3G47470	8.8e-51	LHCA4; LHCA4 (Photosystem I light harvesting complex gene 4); chlorophyll binding ; K08910 light-harvesting complex I chlorophyll a/b binding protein 4
CUST_11484		-1.45498	-1.23469	AT4G02050	6e-26	sugar transporter, putative
CUST_13051		-1.45707		AT1G72820	7e-45	mitochondrial substrate carrier family protein
CUST_10020		-1.51623		AT1G08570	1.4e-43	thioredoxin family protein
CUST_6408	-2.47308	-2.30919		AT4G12800	9.8e-48	PSAL; PSAL (photosystem I subunit L) ; K02699 photosystem I subunit XI
Nucleus
CUST_18605	2.96444	4.58923		AT5G19790	1.4e-06	RAP2.11 (related to AP2 11); DNA binding / transcription factor
CUST_2332		4.02232		AT4G34410	1.6e-23	AP2 domain-containing transcription factor, putative
CUST_2683		4.01226	3.64121	AT2G40080	1e-25	ELF4; ELF4 (EARLY FLOWERING 4)
CUST_12238		2.55262		AT4G01370	1.3e-16	ATMPK4; ATMPK4 (MAP KINASE 4); MAP kinase/ kinase ; K04371 extracellular signal-regulated kinase 1/2 [EC:2.7.11.24]
CUST_2809		2.46901		AT2G02800	9.4e-18	APK2B; APK2B (PROTEIN KINASE 2B); kinase
CUST_8771		2.23512		AT3G62770	2.8e-63	AtATG18a (Arabidopsis thaliana homolog of yeast autophagy 18 (ATG18) a)
CUST_20765		2.01696		AT1G21910	4.7e-29	AP2 domain-containing transcription factor family protein
CUST_8934		1.89642		AT4G09140	7e-06	ATMLH1; ATMLH1 (ARABIDOPSIS THALIANA MUTL-HOMOLOGUE 1) ; K08734 DNA mismatch repair protein MLH1
CUST_15413		1.89633		AT2G25170	6e-48	PKL; PKL (PICKLE) ; K11643 chromodomain-helicase-DNA-binding protein 4 [EC:3.6.1.-]
CUST_8870		1.39232		AT1G05055	1.6e-49	ATGTF2H2/GTF2H2 (GENERAL TRANSCRIPTION FACTOR IIH 2); general RNA polymerase II transcription factor ; K03142 transcription initiation factor TFIIH subunit H2
CUST_14028		1.35422	1.53836	AT3G24520	9.9e-77	AT-HSFC1 (Arabidopsis thaliana heat shock transcription factor C1); DNA binding / transcription factor
CUST_10964		1.14401		AT1G11260	3.3e-54	STP1; STP1 (SUGAR TRANSPORTER 1); carbohydrate transmembrane transporter/ sugar:hydrogen ion symporter
CUST_15027		1.10601		AT5G55760	1.3e-79	SRT1; SRT1 (SIRTUIN 1); DNA binding ; K11416 mono-ADP-ribosyltransferase sirtuin 6 [EC:2.4.2.31]
CUST_558		1.10416		AT3G16980	1.6e-60	DNA-directed RNA polymerase II, putative ; K03017 DNA-directed RNA polymerase II subunit I
CUST_3520		-1.01935		AT4G31590	7e-59	ATCSLC05 (Cellulose synthase-like C5); transferase, transferring glycosyl groups
CUST_13235		-1.06904		AT1G14920	2e-108	GAI; GAI (GA INSENSITIVE); transcription factor
CUST_11514		-1.07426		AT1G67340	5.8e-46	zinc finger (MYND type) family protein / F-box family protein
CUST_5199		-1.16168		AT5G01840	2.4e-24	ATOFP1/OFP1 (ARABIDOPSIS THALIANA OVATE FAMILY PROTEIN 1); protein binding / transcription repressor
CUST_19860	-1.38171	-1.17339		AT4G31720	5.1e-09	TAFII15 (SALT TOLERANCE DURING GERMINATION 1); transcription factor ; K03134 transcription initiation factor TFIID subunit D8
CUST_10706		-1.17762		AT3G56850	1.2e-35	AREB3; AREB3 (ABA-RESPONSIVE ELEMENT BINDING PROTEIN 3); DNA binding / transcription activator/ transcription factor
CUST_18065		-1.21669		AT3G56850	2.3e-20	AREB3; AREB3 (ABA-RESPONSIVE ELEMENT BINDING PROTEIN 3); DNA binding / transcription activator/ transcription factor
CUST_4984		-1.22274		AT1G67340	1.3e-54	zinc finger (MYND type) family protein / F-box family protein
CUST_18720		-1.24874		AT2G28305	1.8e-17	hypothetical protein ; K06966
CUST_6081		-1.26928		AT2G32070	3.9e-65	CCR4-NOT transcription complex protein, putative
CUST_16901		-1.50338		AT4G24240	2.6e-34	WRKY7; WRKY7 (WRKY DNA-binding protein 7); transcription factor
CUST_13515		-1.54915	-1.09666	AT3G04730	4.3e-77	IAA16; IAA16 (indoleacetic acid-induced protein 16); transcription factor
CUST_10013		-1.67932	-1.03823	AT2G46410	4.1e-12	CPC; CPC (CAPRICE); DNA binding / transcription factor
CUST_5945	-1.63283	-2.1785		AT2G25490	5e-114	EBF1; EBF1 (EIN3-BINDING F BOX PROTEIN 1); ubiquitin-protein ligase
CUST_17946	-1.61182	-2.94003	-1.32821	AT2G25490	2.5e-26	EBF1; EBF1 (EIN3-BINDING F BOX PROTEIN 1); ubiquitin-protein ligase
CUST_5487		-3.26048		AT2G25490	3.6e-26	EBF1; EBF1 (EIN3-BINDING F BOX PROTEIN 1); ubiquitin-protein ligase
Plastid
CUST_6863	3.44602	4.17237		AT1G74960	2.1e-13	FAB1; FAB1 (FATTY ACID BIOSYNTHESIS 1); fatty-acid synthase ; K09458 3-oxoacyl-[acyl-carrier-protein] synthase II [EC:2.3.1.179]
CUST_9556	2.83943	4.06413	1.2247	AT1G29930	9e-134	CAB1; CAB1 (CHLOROPHYLL A/B BINDING PROTEIN 1); chlorophyll binding ; K08912 light-harvesting complex II chlorophyll a/b binding protein 1
CUST_14118	2.31437	3.69322	1.37885	AT2G43710	1.8e-57	SSI2; SSI2 (fatty acid biosynthesis 2); acyl-[acyl-carrier-protein] desaturase
CUST_13673		3.61281		AT4G16160	3.4e-55	ATOEP16-2/ATOEP16-S; P-P-bond-hydrolysis-driven protein transmembrane transporter
CUST_16917	2.08791	3.47526		AT4G39730	5.5e-44	lipid-associated family protein
CUST_8980	1.75291	2.62717		AT5G11520	1.4e-29	ASP3; ASP3 (ASPARTATE AMINOTRANSFERASE 3) ; K00813 aspartate aminotransferase [EC:2.6.1.1]
CUST_1256		2.07427		AT4G16160	7.5e-34	ATOEP16-2/ATOEP16-S; P-P-bond-hydrolysis-driven protein transmembrane transporter
CUST_15215		1.44953	1.12763	AT3G56650	2.5e-22	thylakoid lumenal 20 kDa protein
CUST_9148		1.24267		AT1G69830	2.8e-53	AMY3/ATAMY3 (ALPHA-AMYLASE-LIKE 3); alpha-amylase
CUST_3051		1.10881	1.01285	AT4G35090	7.6e-76	CAT2; CAT2 (CATALASE 2); catalase ; K03781 catalase [EC:1.11.1.6]
CUST_7076		1.0084		AT2G42130	1.3e-40	hypothetical protein
CUST_4922		-1.00184		AT3G25690	1.6e-09	CHUP1; CHUP1 (CHLOROPLAST UNUSUAL POSITIONING 1)
CUST_14166		-1.12403		AT1G78380	1.9e-70	ATGSTU19 (GLUTATHIONE TRANSFERASE 8); glutathione transferase
CUST_1453		-1.1292		AT3G25690	2.6e-95	CHUP1; CHUP1 (CHLOROPLAST UNUSUAL POSITIONING 1)
CUST_12230		-1.22199		AT3G09580	4.1e-90	amine oxidase family protein
CUST_18664		-1.28378		AT1G54500	2.9e-43	rubredoxin family protein
CUST_15952		-1.36514		AT3G25690	1.7e-69	CHUP1; CHUP1 (CHLOROPLAST UNUSUAL POSITIONING 1)
CUST_19234		-1.38841		AT3G47470	8.8e-51	LHCA4; LHCA4 (Photosystem I light harvesting complex gene 4); chlorophyll binding ; K08910 light-harvesting complex I chlorophyll a/b binding protein 4
CUST_2381		-1.45205		AT4G19170	1e-63	NCED4; NCED4 (NINE-CIS-EPOXYCAROTENOID DIOXYGENASE 4)
CUST_10020		-1.51623		AT1G08570	1.4e-43	thioredoxin family protein
CUST_8087		-1.98194		AT2G21370	1.6e-56	xylulose kinase, putative
CUST_6408	-2.47308	-2.30919		AT4G12800	9.8e-48	PSAL; PSAL (photosystem I subunit L) ; K02699 photosystem I subunit XI
Plasma membrane
CUST_16917	2.08791	3.47526		AT4G39730	5.5e-44	lipid-associated family protein
CUST_12159		3.43084	2.80802	AT1G53050	2.8e-16	protein kinase family protein
CUST_14302		3.07445		AT5G39040	3.5e-36	ATTAP2; ATTAP2 (Arabidopsis thaliana transporter associated with antigen processing protein 2); ATPase, coupled to transmembrane movement of substances
CUST_2809		2.46901		AT2G02800	9.4e-18	APK2B; APK2B (PROTEIN KINASE 2B); kinase
CUST_5259	1.1833	2.45937	1.27606	AT3G24550	3.4e-29	ATPERK1 (PROLINE EXTENSIN-LIKE RECEPTOR KINASE 1); ATP binding / protein kinase
CUST_11919		1.44081		AT4G02075	1.5e-31	PIT1; PIT1 (PITCHOUN 1); protein binding / zinc ion binding
CUST_12549		1.37505	1.29896	AT5G42860	1.5e-19	hypothetical protein
CUST_15554		1.27275	1.15305	AT1G45688	5.4e-63	hypothetical protein
CUST_18517		1.26551	1.12619	AT1G45688	9.9e-53	hypothetical protein
CUST_14929		1.20696		AT1G10200	2.2e-86	WLIM1; WLIM1; transcription factor
CUST_10964		1.14401		AT1G11260	3.3e-54	STP1; STP1 (SUGAR TRANSPORTER 1); carbohydrate transmembrane transporter/ sugar:hydrogen ion symporter
CUST_9756		-1.0057		AT1G70520	7.5e-58	protein kinase family protein
CUST_14166		-1.12403		AT1G78380	1.9e-70	ATGSTU19 (GLUTATHIONE TRANSFERASE 8); glutathione transferase
CUST_8784		-1.19061		AT3G02130	7.6e-56	RPK2/TOAD2 (RECEPTOR-LIKE PROTEIN KINASE2); ATP binding / kinase/ protein serine/threonine kinase
CUST_3726		-1.21897		AT3G02130	1.7e-49	RPK2/TOAD2 (RECEPTOR-LIKE PROTEIN KINASE2); ATP binding / kinase/ protein serine/threonine kinase
CUST_15274		-1.2674		AT1G25390	3.7e-09	protein kinase family protein
CUST_4130		-1.27782		AT1G15530	8.1e-44	receptor lectin kinase, putative
CUST_10808		-1.30911		AT3G55550	1.9e-16	lectin protein kinase, putative
CUST_18521		-1.36077	-1.00169	AT2G31820	9e-108	ankyrin repeat family protein
CUST_11484		-1.45498	-1.23469	AT4G02050	6e-26	sugar transporter, putative
Other cellular components
CUST_14180		5.51447	5.64109	AT4G31970	2.7e-35	CYP82C2 (cytochrome P450, family 82, subfamily C, polypeptide 2); oxygen binding
CUST_8448		3.41951	2.56926	AT5G66390	3.9e-35	peroxidase 72 (PER72) (P72) (PRXR8) ; K00430 peroxidase [EC:1.11.1.7]
CUST_854		2.44178		AT5G49350	3.9e-11	hypothetical protein
CUST_12421		2.12143		AT1G65820	5.2e-65	microsomal glutathione s-transferase, putative ; K00799 glutathione S-transferase [EC:2.5.1.18]
CUST_8747	1.17785	2.10951		AT2G20210	1.3e-06	leucine-rich repeat family protein
CUST_5685		1.73997		AT2G17230	2.2e-32	phosphate-responsive 1 family protein
CUST_15545		1.18333	1.03606	AT3G53980	1.3e-36	protease inhibitor/seed storage/lipid transfer protein (LTP) family protein
CUST_19788		1.12294		AT4G24340	7e-13	phosphorylase family protein
CUST_8975		1.11076		AT5G65980	8.4e-38	auxin efflux carrier family protein ; K07088
CUST_6242		1.10482		AT3G50940	8.9e-38	AAA-type ATPase family protein
CUST_14327		-1.03564		AT1G15100	5.4e-14	RHA2A; RHA2A (RING-H2 finger A2A); protein binding / zinc ion binding
CUST_8726		-1.13815		AT2G36970	1.4e-63	UDP-glucoronosyl/UDP-glucosyl transferase family protein
CUST_43		-1.23898		AT1G74670	1e-38	gibberellin-responsive protein, putative
CUST_852		-1.32744		AT2G30230	1.4e-41	hypothetical protein
CUST_15061		-1.4758	-1.08095	AT3G22970	1.8e-44	hypothetical protein
CUST_15510	-1.04373	-1.85876		AT1G71110	1.4e-18	hypothetical protein
CUST_5609		-1.96884		AT1G15100	6.7e-39	RHA2A; RHA2A (RING-H2 finger A2A); protein binding / zinc ion binding
CUST_10568		-1.99133	-1.26702	AT3G20362	4.8e-09	hypothetical protein
CUST_2755		-2.39064	-1.47877	AT5G52990	3.9e-30	vesicle-associated membrane protein-related
Cytosol
CUST_12102		3.29153		AT1G18300	2.2e-11	ATNUDT4 (Arabidopsis thaliana Nudix hydrolase homolog 4); hydrolase
CUST_12238		2.55262		AT4G01370	1.3e-16	ATMPK4; ATMPK4 (MAP KINASE 4); MAP kinase/ kinase ; K04371 extracellular signal-regulated kinase 1/2 [EC:2.7.11.24]
CUST_222		2.47068	1.73996	AT1G06570	2e-13	PDS1; PDS1 (PHYTOENE DESATURATION 1) ; K00457 4-hydroxyphenylpyruvate dioxygenase [EC:1.13.11.27]
CUST_8771		2.23512		AT3G62770	2.8e-63	AtATG18a (Arabidopsis thaliana homolog of yeast autophagy 18 (ATG18) a)
CUST_3426		2.14831	1.40426	AT2G37020	1.6e-44	DNA binding
CUST_7667		2.04087		AT3G12500	1.5e-11	ATHCHIB (BASIC CHITINASE); chitinase ; K01183 chitinase [EC:3.2.1.14]
CUST_9469		2.02305		AT2G29420	1.1e-56	ATGSTU7 (GLUTATHIONE S-TRANSFERASE 25); glutathione transferase
CUST_11133		1.62875		AT1G06410	2.7e-10	ATTPS7; ATTPS7 (Arabidopsis thaliana trehalose-phosphatase/synthase 7); transferase, transferring glycosyl groups / trehalose-phosphatase ; K00697 alpha,alpha-trehalose-phosphate synthase (UDP-forming) [EC:2.4.1.15]; K01087 trehalose-phosphatase [EC:3.1.3.12]
CUST_11940		1.42981		AT5G60160	3e-32	aspartyl aminopeptidase, putative ; K01267 aspartyl aminopeptidase [EC:3.4.11.21]
CUST_4009		1.21477		AT4G34660	4e-53	SH3 domain-containing protein 2 (SH3P2)
CUST_16520		1.20449		AT1G43690	2.2e-94	ubiquitin interaction motif-containing protein
CUST_3051		1.10881	1.01285	AT4G35090	7.6e-76	CAT2; CAT2 (CATALASE 2); catalase ; K03781 catalase [EC:1.11.1.6]
CUST_13571		1.06814		AT1G08980	3.5e-24	ATAMI1; ATAMI1 (AMIDASE-LIKE PROTEIN 1); amidase
CUST_244		-1.01766		AT1G64550	1.1e-09	ATGCN3; ATGCN3 (Arabidopsis thaliana general control non-repressible 3) ; K06158 ATP-binding cassette, sub-family F, member 3
CUST_14166		-1.12403		AT1G78380	1.9e-70	ATGSTU19 (GLUTATHIONE TRANSFERASE 8); glutathione transferase
CUST_5800		-1.23582		AT2G39700	2.8e-49	ATEXPA4 (ARABIDOPSIS THALIANA EXPANSIN A4)
CUST_18720		-1.24874		AT2G28305	1.8e-17	hypothetical protein ; K06966
CUST_12751		-1.3895		AT1G50600	2.9e-10	SCL5; SCL5; transcription factor
Mitochondria
CUST_13673		3.61281		AT4G16160	3.4e-55	ATOEP16-2/ATOEP16-S; P-P-bond-hydrolysis-driven protein transmembrane transporter
CUST_222		2.47068	1.73996	AT1G06570	2e-13	PDS1; PDS1 (PHYTOENE DESATURATION 1) ; K00457 4-hydroxyphenylpyruvate dioxygenase [EC:1.13.11.27]
CUST_1256		2.07427		AT4G16160	7.5e-34	ATOEP16-2/ATOEP16-S; P-P-bond-hydrolysis-driven protein transmembrane transporter
CUST_11592		1.71916		AT1G01170	7.1e-27	ozone-responsive stress-related protein, putative
CUST_6432		1.39589	1.10695	AT4G36400	2.9e-23	FAD linked oxidase family protein
CUST_20805	1.35789	1.21524		AT3G57090	3.4e-23	BIGYIN; BIGYIN; binding
CUST_3051		1.10881	1.01285	AT4G35090	7.6e-76	CAT2; CAT2 (CATALASE 2); catalase ; K03781 catalase [EC:1.11.1.6]
CUST_13051		-1.45707		AT1G72820	7e-45	mitochondrial substrate carrier family protein
ER
CUST_12421		2.12143		AT1G65820	5.2e-65	microsomal glutathione s-transferase, putative ; K00799 glutathione S-transferase [EC:2.5.1.18]
CUST_20695		-1.26253		AT5G02190	1.5e-23	ATASP38/PCS1 (PROMOTION OF CELL SURVIVAL1); aspartic-type endopeptidase/ peptidase
CUST_12792		-1.26991		AT1G55190	1.7e-21	prenylated rab acceptor (PRA1) family protein
CUST_17209		-1.44155		AT3G04580	3.8e-15	EIN4; EIN4 (ETHYLENE INSENSITIVE 4)
Golgi apparatus
CUST_15546		1.61444	1.11701	AT4G14360	1e-116	dehydration-responsive protein-related
CUST_19160		1.04621		AT4G35410	5.9e-32	clathrin adaptor complex small chain family protein
CUST_5586		-1.22082		AT2G22900	6.1e-28	galactosyl transferase GMA12/MNN10 family protein
Extracellular
CUST_13760		1.08632		AT4G25000	2.6e-68	AMY1/ATAMY1 (ALPHA-AMYLASE-LIKE); alpha-amylase ; K01176 alpha-amylase [EC:3.2.1.1]
CUST_6074		-1.02774		AT5G49360	6.6e-80	BXL1; BXL1 (BETA-XYLOSIDASE 1); hydrolase, hydrolyzing O-glycosyl compounds
Cell wall
CUST_6074		-1.02774		AT5G49360	6.6e-80	BXL1; BXL1 (BETA-XYLOSIDASE 1); hydrolase, hydrolyzing O-glycosyl compounds
CUST_5800		-1.23582		AT2G39700	2.8e-49	ATEXPA4 (ARABIDOPSIS THALIANA EXPANSIN A4)
Ribosome
CUST_3051		1.10881	1.01285	AT4G35090	7.6e-76	CAT2; CAT2 (CATALASE 2); catalase ; K03781 catalase [EC:1.11.1.6]
