# Supplementary material for: Transcriptome profiling of low temperature-treated cassava apical shoots showed dynamic responses of tropical plant to cold stress
Source: BMC Genomics. 2012 Feb 10;13:64. doi: 10.1186/1471-2164-13-64 (PMC3339519; doi:10.1186/1471-2164-13-64)
Supplement: Additional file 9 — GO terms of cold responsive genes related to 'Response to abiotic and biotic stimulus' and 'Response to stress'. [file 1471-2164-13-64-S9.XLS]

## Sheet: GO terms
Probe Name	AGI Locus	Description	GO Term	GO ID	E Value
Response to abiotic and biotic stimulus and stress
CUST_2332	AT4G34410	AP2 domain transcription factor	defense response to fungus	GO:0050832	1.6e-23
			response to chitin	GO:0010200
			regulation of transcription, DNA-dependent	GO:0006355
CUST_14118	AT2G43710	fatty acid biosynthesis 2	defense response to virus	GO:0051607	1.8e-57
			defense response to virus	GO:0051607
			fatty acid metabolic process	GO:0006631
			jasmonic acid biosynthetic process	GO:0009695
			unsaturated fatty acid biosynthetic process	GO:0006636
			defense response	GO:0006952
			regulation of salicylic acid mediated signaling pathway	GO:2000031
			fatty acid metabolic process	GO:0006631
			defense response to insect	GO:0002213
			lipid biosynthetic process	GO:0008610
			regulation of jasmonic acid mediated signaling pathway	GO:2000022
			defense response to bacterium	GO:0042742
CUST_12833	AT1G06460	alpha-crystallin domain 31.2	response to heat	GO:0009408	5.8e-21
CUST_12238	AT4G01370	MAP kinase 4	systemic acquired resistance, salicylic acid mediated signaling pathway	GO:0009862	1.3e-16
			response to salt stress	GO:0009651
			hypotonic salinity response	GO:0042539
			response to biotic stimulus	GO:0009607
			response to stress	GO:0006950
			signal transduction	GO:0007165
			cortical microtubule organization	GO:0043622
			jasmonic acid and ethylene-dependent systemic resistance, jasmonic acid mediated signaling pathway	GO:0009868
			response to cold	GO:0009409
			response to abscisic acid stimulus	GO:0009737
			jasmonic acid and ethylene-dependent systemic resistance	GO:0009861
			hyperosmotic response	GO:0006972
			response to fungus	GO:0009620
			systemic acquired resistance, salicylic acid mediated signaling pathway	GO:0009862
			phosphorylation	GO:0016310
CUST_5259	AT3G24550	proline extensin-like receptor kinase 1	protein phosphorylation	GO:0006468	3.4e-29
			response to wounding	GO:0009611
			response to fungus	GO:0009620
CUST_11123	AT5G59720	heat shock protein 18.2	response to heat	GO:0009408	2.1e-48
			heat acclimation	GO:0010286
			response to heat	GO:0009408
			response to high light intensity	GO:0009644
			response to hydrogen peroxide	GO:0042542
CUST_8810	AT5G28010	Bet v I allergen family protein	response to biotic stimulus	GO:0009607	4.9e-06
			defense response	GO:0006952
CUST_7667	AT3G12500	chitinase	defense response to fungus	GO:0050832	1.5e-11
			jasmonic acid and ethylene-dependent systemic resistance, ethylene mediated signaling pathway	GO:0009871
			response to cadmium ion	GO:0046686
CUST_11923	AT2G15890	maternal effect embryo arrest	embryo development ending in seed dormancy	GO:0009793	3.4e-42
			defense response to fungus	GO:0050832
CUST_6563	AT1G70840	MLP-like protein 31	defense response	GO:0006952	1e-43
CUST_15946		MLP-like protein 31	response to biotic stimulus	GO:0009607	2.3e-38
			defense response	GO:0006952
			response to biotic stimulus	GO:0009607
CUST_11303	AT1G70850	MLP-like protein 34	defense response	GO:0006952	2.6e-24
			defense response	GO:0006952
			response to biotic stimulus	GO:0009607
			defense response	GO:0006952
			response to biotic stimulus	GO:0009607
			response to biotic stimulus	GO:0009607
CUST_3534	AT1G19640	Jasmonic acid carboxyl methyltransferase	response to wounding	GO:0009611	5.4e-40
			jasmonic acid biosynthetic process	GO:0009695
			jasmonic acid mediated signaling pathway	GO:0009867
			jasmonic acid metabolic process	GO:0009694
CUST_10998	AT1G24020	MLP-like protein 423	defense response	GO:0006952	2e-10
			response to biotic stimulus	GO:0009607
			response to biotic stimulus	GO:0009607
			defense response	GO:0006952
CUST_12659	AT5G43760	beta-ketoacyl-CoA synthase	response to cold	GO:0009409	1.4e-63
			response to light stimulus	GO:0009416
CUST_3051	AT4G35090	catalase 2	cell redox homeostasis	GO:0045454	7.6e-76
			cell death	GO:0008219
			response to cold	GO:0009409
			response to light stimulus	GO:0009416
			cellular response to nitrogen starvation	GO:0006995
			hydrogen peroxide catabolic process	GO:0042744
			photoperiodism	GO:0009648
			response to cold	GO:0009409
			cellular response to sulfate starvation	GO:0009970
			cellular response to phosphate starvation	GO:0016036
			response to oxidative stress	GO:0006979
CUST_14725	AT3G46230	Heat shock protein 17.4	response to heat	GO:0009408	4.1e-33
CUST_17985	AT5G37770	calcium ion binding	response to heat	GO:0009408	2.1e-39
			response to mechanical stimulus	GO:0009612
			regulation of flower development	GO:0009909
			response to abscisic acid stimulus	GO:0009737
			regulation of nitric oxide metabolic process	GO:0080164
			response to mechanical stimulus	GO:0009612
			response to metal ion	GO:0010038
			response to abscisic acid stimulus	GO:0009737
			calcium-mediated signaling	GO:0019722
			response to absence of light	GO:0009646
			response to auxin stimulus	GO:0009733
			long-day photoperiodism, flowering	GO:0048574
			response to cold	GO:0009409
			response to heat	GO:0009408
			innate immune response	GO:0045087
			response to hydrogen peroxide	GO:0042542
CUST_14955	AT5G47220	ethylene response transcription activator	regulation of transcription, DNA-dependent	GO:0006355	1.5e-33
			ethylene mediated signaling pathway	GO:0009873
			response to chitin	GO:0010200
			positive regulation of transcription, DNA-dependent	GO:0045893
			ethylene mediated signaling pathway	GO:0009873
			induced systemic resistance, jasmonic acid mediated signaling pathway	GO:0009864
CUST_7141	AT1G73500	MAP kinase kinase 9	response to wounding	GO:0009611	1.7e-42
			ethylene biosynthetic process	GO:0009693
			camalexin biosynthetic process	GO:0010120
			positive regulation of transcription, DNA-dependent	GO:0045893
			response to salt stress	GO:0009651
			protein autophosphorylation	GO:0046777
			ethylene mediated signaling pathway	GO:0009873
CUST_14327	AT1G15100	RING-H2 finger A2A zinc ion binding	response to salt stress	GO:0009651	5.4e-14
			regulation of response to osmotic stress	GO:0047484
			positive regulation of abscisic acid mediated signaling pathway	GO:0009789
CUST_13235	AT1G14920	GA Insensitive transcription factor	hyperosmotic salinity response	GO:0042538	2e-108
			salicylic acid mediated signaling pathway	GO:0009863
			phloem transport	GO:0010233
			response to far red light	GO:0010218
			regulation of seed dormancy	GO:2000033
			gibberellic acid mediated signaling pathway	GO:0009740
			response to gibberellin stimulus	GO:0009739
			negative regulation of gibberellic acid mediated signaling pathway	GO:0009938
			response to salt stress	GO:0009651
			regulation of seed germination	GO:0010029
			negative regulation of gibberellic acid mediated signaling pathway	GO:0009938
			response to abscisic acid stimulus	GO:0009737
			jasmonic acid mediated signaling pathway	GO:0009867
			negative regulation of seed germination	GO:0010187
			response to ethylene stimulus	GO:0009723
			regulation of nitrogen utilization	GO:0006808
CUST_14166	AT1G78380	glutathione transferase	cellular response to water deprivation	GO:0042631	1.9e-70
			response to oxidative stress	GO:0006979
			response to cadmium ion	GO:0046686
			toxin catabolic process	GO:0009407
CUST_9208	AT4G01070	UDP-glucosyltransferase	xenobiotic catabolic process	GO:0042178	8.8e-42
			response to toxin	GO:0009636
			response to salt stress	GO:0009651
			xenobiotic metabolic process	GO:0006805
CUST_6759	AT1G49010	myb family transcription factor	response to jasmonic acid stimulus	GO:0009753	9.3e-41
			response to gibberellin stimulus	GO:0009739
			response to auxin stimulus	GO:0009733
			response to salicylic acid stimulus	GO:0009751
			response to cadmium ion	GO:0046686
			response to salt stress	GO:0009651
CUST_5609	AT1G15100	RING-H2 finger A2A zinc ion binding	response to salt stress	GO:0009651	6.7e-39
			regulation of response to osmotic stress	GO:0047484
			positive regulation of abscisic acid mediated signaling pathway	GO:0009789
CUST_18370	AT5G25110	CBL-interacting protein kinase 25	defense response to fungus	GO:0050832	9.9e-17
Response to abiotic and biotic stimulus
CUST_2683	AT2G40080	early flowering 4	photoperiodism, flowering	GO:0048573	1e-25
			response to karrikin	GO:0080167
			regulation of flower development	GO:0009909
			photoperiodism	GO:0009648
			red or far-red light signaling pathway	GO:0010017
			response to red light	GO:0010114
			positive regulation of circadian rhythm	GO:0042753
CUST_4383	AT1G30040	gibberellin 2-beta-dioxygenase	gibberellin catabolic process	GO:0045487	4.7e-51
			response to red or far red light	GO:0009639
			response to red light	GO:0010114
CUST_11786	AT1G68050	ubiquitin-protein ligase	regulation of transcription, DNA-dependent	GO:0006355	8.9e-60
			circadian rhythm	GO:0007623
			circadian rhythm	GO:0007623
			circadian rhythm	GO:0007623
			positive regulation of flower development	GO:0009911
			response to blue light	GO:0009637
			ubiquitin-dependent protein catabolic process	GO:0006511
CUST_12768	AT5G24470	pesudo-response regulator 5	response to red light	GO:0010114	2.8e-20
			photomorphogenesis	GO:0009640
			response to far red light	GO:0010218
			circadian rhythm	GO:0007623
			nuclear import	GO:0051170
			circadian rhythm	GO:0007623
CUST_14809	AT1G08540	sigma factor B	response to red light	GO:0010114	5.3e-20
			regulation of transcription, DNA-dependent	GO:0006355
			response to blue light	GO:0009637
			transcription initiation, DNA-dependent	GO:0006352
CUST_14095	AT5G03240	polyubiquitin 3 protein binding	protein modification process	GO:0006464	8.9e-17
			ubiquitin-dependent protein catabolic process	GO:0006511
			response to UV-B	GO:0010224
CUST_11479	AT1G52520	zinc ion binding	response to red or far red light	GO:0009639	1e-72
Response to stress
CUST_8448	AT5G66390	peroxidase 72	response to oxidative stress	GO:0006979	3.9e-35
			oxidation-reduction process	GO:0055114
CUST_8771	AT3G62770	Homolog of yeast autophagy 18	response to starvation	GO:0042594	2.8e-63
			response to starvation	GO:0042594
			autophagy	GO:0006914
			leaf senescence	GO:0010150
CUST_11592	AT1G01170	ozone-responsive stress-related protein	response to stress	GO:0006950	7.1e-27
CUST_10706	AT3G56850	ABA-responsive element binding protein 3	regulation of transcription, DNA-dependent	GO:0006355	1.2e-35
			response to abscisic acid stimulus	GO:0009737
			response to stress	GO:0006950
CUST_11310	AT1G61190	disease resistance protein (CC-NBS-LRR)	defense response	GO:0006952	6.4e-06
			N-terminal protein myristoylation	GO:0006499
			defense response	GO:0006952
			apoptosis	GO:0006915
CUST_18065	AT3G56850	ABA-responsive element binding protein 3	regulation of transcription, DNA-dependent	GO:0006355	2.3e-20
			response to abscisic acid stimulus	GO:0009737
			response to stress	GO:0006950
