# Supplementary material for: Transcriptome profiling of low temperature-treated cassava apical shoots showed dynamic responses of tropical plant to cold stress
Source: BMC Genomics. 2012 Feb 10;13:64. doi: 10.1186/1471-2164-13-64 (PMC3339519; doi:10.1186/1471-2164-13-64)
Supplement: Additional file 10 — GO terms of cold responsive genes belonging to transcription factors. [file 1471-2164-13-64-S10.XLS]

## Sheet: GO terms
Family	Probe Name	AGI Locus	Description	GO Term	GO ID	E Value
AP2-EREBP	CUST_18605	AT5G19790	RAP2.11	regulation of transcription, DNA-dependent	GO:0006355	1.4e-06
	CUST_2332	AT4G34410	AP2 domain transcription factor	defense response to fungus	GO:0050832	1.6e-23
				response to chitin	GO:0010200
				regulation of transcription, DNA-dependent	GO:0006355
	CUST_14955	AT5G47220	ATERF2	induced systemic resistance, jasmonic acid mediated signaling pathway	GO:0009864	1.5e-33
				regulation of transcription, DNA-dependent	GO:0006355
				ethylene mediated signaling pathway	GO:0009873
				response to chitin	GO:0010200
				positive regulation of transcription, DNA-dependent	GO:0045893
				ethylene mediated signaling pathway	GO:0009873
	CUST_20765	AT1G21910	AP2 domain transcription factor	response to salicylic acid stimulus	GO:0009751	4.7e-29
				cellular response to freezing	GO:0071497
				response to jasmonic acid stimulus	GO:0009753
				cellular response to heat	GO:0034605
				regulation of transcription, DNA-dependent	GO:0006355
AUX/IAA	CUST_5161	AT1G78080	RAP2.4	ethylene mediated signaling pathway	GO:0009873	8.3e-32
				response to water deprivation	GO:0009414
				red or far-red light signaling pathway	GO:0010017
				response to light stimulus	GO:0009416
				cellular response to salt stress	GO:0071472
				response to water deprivation	GO:0009414
				regulation of transcription, DNA-dependent	GO:0006355
				response to osmotic stress	GO:0006970
				response to salt stress	GO:0009651
ABI3-VP1	CUST_2192	AT5G44210	ATERF9 transcription repressor	regulation of transcription, DNA-dependent	GO:0006355	1e-21
				ethylene mediated signaling pathway	GO:0009873
bZIP	CUST_13515	AT3G04730	IAA16 transcription factor	response to auxin stimulus	GO:0009733	4.3e-77
	CUST_3699	AT4G01580	B3 family transcriptional factor	regulation of transcription, DNA-dependent	GO:0006355	1.8e-17
				regulation of transcription, DNA-dependent	GO:0006355
C2H2	CUST_10706	AT3G56850	ABA-RESPONSIVE ELEMENT BINDING PROTEIN 3	regulation of transcription, DNA-dependent	GO:0006355	1.2e-35
	CUST_18065		ABA-RESPONSIVE ELEMENT BINDING PROTEIN 3	response to abscisic acid stimulus	GO:0009737	2.3e-20
				response to stress	GO:0006950
				regulation of transcription, DNA-dependent	GO:0006355
				response to abscisic acid stimulus	GO:0009737
				response to stress	GO:0006950
C3H	CUST_4530	AT1G10480	ZINC FINGER PROTEIN 5	regulation of transcription, DNA-dependent	GO:0006355	9.7e-19
G2-like	CUST_12461	AT2G28710	C2H2-type zinc finger	regulation of transcription, DNA-dependent	GO:0006355	1.6e-25
	CUST_18218	AT4G29190	zinc finger (CCCH-type) family protein	regulation of transcription, DNA-dependent	GO:0006355	5e-77
GRAS	CUST_13281	AT3G46640	PCL1, PHYTOCLOCK 1	regulation of transcription, DNA-dependent	GO:0006355	1.6e-21
	CUST_3593		PCL1, PHYTOCLOCK 1	circadian rhythm	GO:0007623	4.9e-35
				regulation of transcription, DNA-dependent	GO:0006355
				circadian rhythm	GO:0007623
	CUST_13235	AT1G14920	GAI transcription factor	hyperosmotic salinity response	GO:0042538	2e-108
				salicylic acid mediated signaling pathway	GO:0009863
				phloem transport	GO:0010233
				response to far red light	GO:0010218
				regulation of seed dormancy	GO:2000033
				gibberellic acid mediated signaling pathway	GO:0009740
				response to gibberellin stimulus	GO:0009739
				negative regulation of gibberellic acid mediated signaling pathway	GO:0009938
				response to salt stress	GO:0009651
				regulation of seed germination	GO:0010029
				negative regulation of gibberellic acid mediated signaling pathway	GO:0009938
				response to abscisic acid stimulus	GO:0009737
				jasmonic acid mediated signaling pathway	GO:0009867
				negative regulation of seed germination	GO:0010187
				response to ethylene stimulus	GO:0009723
				regulation of nitrogen utilization	GO:0006808
	CUST_7817	AT5G66770	scarecrow transcription factor	regulation of transcription, DNA-dependent	GO:0006355	1.5e-39
	CUST_12751	AT1G50600	SCL5 transcription factor	regulation of transcription, DNA-dependent	GO:0006355	2.9e-10
HSF	CUST_10812	AT5G66770	scarecrow transcription factor	regulation of transcription, DNA-dependent	GO:0006355	8.9e-38
	CUST_6129	AT2G37650	scarecrow-like transcription factor 9	regulation of transcription, DNA-dependent	GO:0006355	2.9e-15
JUMONJI	CUST_18574	AT1G67970	Heat shock transcription factor A8	regulation of transcription, DNA-dependent	GO:0006355	1.2e-17
LIM	CUST_14028	AT3G24520	Heat shock transcription factor C1	regulation of transcription, DNA-dependent	GO:0006355	9.9e-77
MYB	CUST_14929	AT1G10200	WLIM1 transcription factor	actin filament bundle assembly	GO:0051017	2.2e-86
MYB-related	CUST_9065	AT4G37260	AtMYB73	response to chitin	GO:0010200	9.6e-25
				response to cadmium ion	GO:0046686
				response to jasmonic acid stimulus	GO:0009753
				response to salicylic acid stimulus	GO:0009751
				response to ethylene stimulus	GO:0009723
				response to abscisic acid stimulus	GO:0009737
				regulation of transcription, DNA-dependent	GO:0006355
NAC	CUST_6759	AT1G49010	myb family transcription factor	response to jasmonic acid stimulus	GO:0009753	9.3e-41
				response to gibberellin stimulus	GO:0009739
				response to auxin stimulus	GO:0009733
				response to salicylic acid stimulus	GO:0009751
				response to cadmium ion	GO:0046686
				response to salt stress	GO:0009651
Sigma70-like	CUST_10013	AT2G46410	CPC (CAPRICE) transcription factor	response to jasmonic acid stimulus	GO:0009753	4.1e-12
				positive regulation of trichoblast fate specification	GO:0010063
				regulation of transcription, DNA-dependent	GO:0006355
				response to salicylic acid stimulus	GO:0009751
				epidermal cell differentiation	GO:0009913
				cell differentiation	GO:0030154
TAFII15	CUST_17347	AT5G13180	NAC domain transcription factor	multicellular organismal development	GO:0007275	2.6e-14
				xylem development	GO:0010089
TCP	CUST_14809	AT1G08540	SIGMA FACTOR B	response to red light	GO:0010114	5.3e-20
				regulation of transcription, DNA-dependent	GO:0006355
				response to blue light	GO:0009637
				transcription initiation, DNA-dependent	GO:0006352
WRKY	CUST_19860	AT4G31720	SALT TOLERANCE DURING GERMINATION 1	transcription initiation, DNA-dependent	GO:0006352	5.1e-09
				transcription initiation, DNA-dependent	GO:0006352
				transcription initiation, DNA-dependent	GO:0006352
	CUST_7714	AT3G02150	PLASTID TRANSCRIPTION FACTOR 1	positive regulation of development, heterochronic	GO:0045962	2e-12
				leaf morphogenesis	GO:0009965
				leaf development	GO:0048366
				cell differentiation	GO:0030154
				regulation of transcription, DNA-dependent	GO:0006355
	CUST_16901	AT4G24240	WRKY7 transcription factor	regulation of transcription, DNA-dependent	GO:0006355	2.6e-34

## Sheet: PlnTFDB
Protein ID	Family
AT1G08540.1	Sigma70-like
AT1G10200.1	LIM
AT1G10480.1	C2H2
AT1G14920.1	GRAS
AT1G21910.1	AP2-EREBP
AT1G49010.1	MYB
AT1G50600.1	GRAS
AT1G67970.1	HSF
AT1G78080.1	AP2-EREBP
AT2G28710.1	C2H2
AT2G37650.1	GRAS
AT2G46410.1	MYB-related
AT3G02150.1	TCP
AT3G02150.2	TCP
AT3G04730.1	AUX/IAA
AT3G24520.1	HSF
AT3G46640.1	G2-like
AT3G46640.2	G2-like
AT3G56850.1	bZIP
AT4G00990.1	Jumonji
AT4G01580.1	ABI3VP1
AT4G24240.1	WRKY
AT4G29190.1	C3H
AT4G34410.1	AP2-EREBP
AT4G37260.1	MYB
AT5G13180.1	NAC
AT5G19790.1	AP2-EREBP
AT5G44210.1	AP2-EREBP
AT5G47220.1	AP2-EREBP
AT5G66770.1	GRAS

## Sheet: DATF
Protein ID	Family
AT1G10200.1	LIM
AT1G10480.1	C2H2
AT1G14920.1	GRAS
AT1G21910.1	AP2-EREBP
AT1G49010.1	MYB
AT1G50600.1	GRAS
AT1G67970.1	HSF
AT1G78080.1	AP2-EREBP
AT2G28710.1	C2H2
AT2G37650.1	GRAS
AT2G46410.1	MYB-related
AT3G02150.1	TCP
AT3G02150.2	TCP
AT3G04730.1	AUX-IAA
AT3G24520.1	HSF
AT3G46640.1	GARP-G2-like
AT3G46640.2	GARP-G2-like
AT3G56850.1	bZIP
AT4G00990.1	JUMONJI
AT4G01580.1	ABI3-VP1
AT4G24240.1	WRKY
AT4G29190.1	C3H
AT4G34410.1	AP2-EREBP
AT4G37260.1	MYB
AT5G13180.1	NAC
AT5G19790.1	AP2-EREBP
AT5G44210.1	AP2-EREBP
AT5G47220.1	AP2-EREBP
AT5G66770.1	GRAS
AT4G31720.1
AT1G08540.1
AT4G31720.2
AT3G46640.3
