# Supplementary material for: Transcriptome profiling of low temperature-treated cassava apical shoots showed dynamic responses of tropical plant to cold stress
Source: BMC Genomics. 2012 Feb 10;13:64. doi: 10.1186/1471-2164-13-64 (PMC3339519; doi:10.1186/1471-2164-13-64)
Supplement: Additional file 11 — GO terms of cold responsive genes assigned to 'Chloroplast'. [file 1471-2164-13-64-S11.XLS]

## Sheet: Sheet1
Probe Name	AGI Locus	Description	GO Term	GO ID	E Value
CUST_3978	AT4G00620	tetrahydrofolate dehydrogenase/cyclohydrolase, putative	binding	GO:0005488	3.9e-32
			metabolic process	GO:0008152
			folic acid-containing compound biosynthetic process	GO:0009396
			folic acid-containing compound biosynthetic process	GO:0009396
			catalytic activity	GO:0003824
			chloroplast	GO:0009507
			catalytic activity	GO:0003824
CUST_12882	AT3G26740	CCL; CCL (CCR-LIKE)	molecular_function_unknown	GO:0003674	1.9e-25
			chloroplast	GO:0009507
			biological_process_unknown	GO:0008150
			chloroplast	GO:0009507
CUST_6863	AT1G74960	FAB1; FAB1 (FATTY ACID BIOSYNTHESIS 1); fatty-acid synthase ; K09458 3-oxoacyl-[acyl-carrier-protein] synthase II [EC:2.3.1.179]	metabolic process	GO:0008152	2.1e-13
			3-oxoacyl-[acyl-carrier-protein] synthase activity	GO:0004315
			chloroplast	GO:0009507
			metabolic process	GO:0008152
			cold acclimation	GO:0009631
			3-oxoacyl-[acyl-carrier-protein] synthase activity	GO:0004315
			fatty acid synthase activity	GO:0004312
			unsaturated fatty acid biosynthetic process	GO:0006636
			fatty acid biosynthetic process	GO:0006633
			plastid	GO:0009536
			chloroplast	GO:0009507
			unsaturated fatty acid biosynthetic process	GO:0006636
			embryo development ending in seed dormancy	GO:0009793
CUST_9556	AT1G29930	CAB1; CAB1 (CHLOROPHYLL A/B BINDING PROTEIN 1); chlorophyll binding ; K08912 light-harvesting complex II chlorophyll a/b binding protein 1	photosynthesis	GO:0015979	9e-134
			chloroplast thylakoid membrane	GO:0009535
			chloroplast	GO:0009507
			protein binding	GO:0005515
			thylakoid	GO:0009579
			chloroplast	GO:0009507
			chloroplast thylakoid membrane	GO:0009535
			chlorophyll binding	GO:0016168
			light-harvesting complex	GO:0030076
			chloroplast thylakoid membrane	GO:0009535
			chlorophyll binding	GO:0016168
			chlorophyll binding	GO:0016168
CUST_14118	AT2G43710	SSI2; SSI2 (fatty acid biosynthesis 2); acyl-[acyl-carrier-protein] desaturase	stearoyl-CoA 9-desaturase activity	GO:0004768	1.8e-57
			oxidation-reduction process	GO:0055114
			oxidation-reduction process	GO:0055114
			plastid	GO:0009536
			defense response to virus	GO:0051607
			acyl-[acyl-carrier-protein] desaturase activity	GO:0045300
			stearoyl-CoA 9-desaturase activity	GO:0004768
			chloroplast stroma	GO:0009570
			oxidation-reduction process	GO:0055114
			defense response to virus	GO:0051607
			acyl-[acyl-carrier-protein] desaturase activity	GO:0045300
			fatty acid metabolic process	GO:0006631
			jasmonic acid biosynthetic process	GO:0009695
			unsaturated fatty acid biosynthetic process	GO:0006636
			chloroplast	GO:0009507
			defense response	GO:0006952
			oxidation-reduction process	GO:0055114
			regulation of salicylic acid mediated signaling pathway	GO:2000031
			fatty acid metabolic process	GO:0006631
			defense response to insect	GO:0002213
			lipid biosynthetic process	GO:0008610
			chloroplast stroma	GO:0009570
			chloroplast	GO:0009507
			regulation of jasmonic acid mediated signaling pathway	GO:2000022
			defense response to bacterium	GO:0042742
CUST_16917	AT4G39730	lipid-associated family protein	chloroplast thylakoid membrane	GO:0009535	5.5e-44
			thylakoid	GO:0009579
			thylakoid	GO:0009579
			vacuolar membrane	GO:0005774
			chloroplast	GO:0009507
			molecular_function_unknown	GO:0003674
			plasma membrane	GO:0005886
			chloroplast thylakoid membrane	GO:0009535
			vacuole	GO:0005773
			biological_process_unknown	GO:0008150
			chloroplast thylakoid membrane	GO:0009535
CUST_222	AT1G06570	PDS1; PDS1 (PHYTOENE DESATURATION 1) ; K00457 4-hydroxyphenylpyruvate dioxygenase [EC:1.13.11.27]	chloroplast	GO:0009507	2e-13
			mitochondrion	GO:0005739
			identical protein binding	GO:0042802
			cytosol	GO:0005829
			vitamin E biosynthetic process	GO:0010189
			oxidation-reduction process	GO:0055114
			4-hydroxyphenylpyruvate dioxygenase activity	GO:0003868
			carotenoid biosynthetic process	GO:0016117
			plastoquinone biosynthetic process	GO:0010236
CUST_19871	AT5G58770	dehydrodolichyl diphosphate synthase, putative / DEDOL-PP synthase, putative ; K11778 cis-prenyltransferase, dehydrodolichyl diphosphate synthase [EC:2.5.1.-]	dehydrodolichyl diphosphate synthase activity	GO:0045547	1.6e-42
			dolichol biosynthetic process	GO:0019408
			chloroplast	GO:0009507
CUST_3426	AT2G37020	DNA binding	chloroplast	GO:0009507	1.6e-44
			sequence-specific DNA binding	GO:0043565
			biological_process_unknown	GO:0008150
			cytosol	GO:0005829
			DNA binding	GO:0003677
			sequence-specific DNA binding	GO:0043565
CUST_11923	AT2G15890	MEE14; MEE14 (maternal effect embryo arrest 14)	chloroplast	GO:0009507	3.4e-42
			chloroplast	GO:0009507
			embryo development ending in seed dormancy	GO:0009793
			molecular_function_unknown	GO:0003674
			defense response to fungus	GO:0050832
CUST_8767	AT5G13800	hydrolase, alpha/beta fold family protein	hydrolase activity	GO:0016787	2.7e-33
			pheophytinase activity	GO:0080124
			metabolic process	GO:0008152
			chlorophyll catabolic process	GO:0015996
			chloroplast	GO:0009507
			chloroplast	GO:0009507
			chlorophyll catabolic process	GO:0015996
			metabolic process	GO:0008152
CUST_4530	AT1G10480	ZFP5; ZFP5 (ZINC FINGER PROTEIN 5); nucleic acid binding / transcription factor/ zinc ion binding	intracellular	GO:0005622	9.7e-19
			zinc ion binding	GO:0008270
			regulation of transcription, DNA-dependent	GO:0006355
			nucleic acid binding	GO:0003676
			sequence-specific DNA binding transcription factor activity	GO:0003700
			regulation of transcription, DNA-dependent	GO:0006355
			chloroplast	GO:0009507
CUST_15215	AT3G56650	thylakoid lumenal 20 kDa protein	chloroplast	GO:0009507	2.5e-22
			photosynthesis	GO:0015979
			thylakoid	GO:0009579
			calcium ion binding	GO:0005509
			protein binding	GO:0005515
			thylakoid lumen	GO:0031977
			chloroplast thylakoid lumen	GO:0009543
			chloroplast	GO:0009507
			chloroplast stroma	GO:0009570
			chloroplast thylakoid lumen	GO:0009543
CUST_10800	AT2G35450	hydrolase	metabolic process	GO:0008152	4.3e-07
			chloroplast	GO:0009507
			catalytic activity	GO:0003824
			metabolic process	GO:0008152
			hydrolase activity	GO:0016787
CUST_6415	AT3G02650	pentatricopeptide (PPR) repeat-containing protein	molecular_function_unknown	GO:0003674	9e-20
			chloroplast	GO:0009507
			biological_process_unknown	GO:0008150
CUST_9148	AT1G69830	AMY3/ATAMY3 (ALPHA-AMYLASE-LIKE 3); alpha-amylase	alpha-amylase activity	GO:0004556	2.8e-53
			chloroplast	GO:0009507
			starch catabolic process	GO:0005983
			metabolic process	GO:0008152
			chloroplast	GO:0009507
			metabolic process	GO:0008152
			alpha-amylase activity	GO:0004556
			chloroplast	GO:0009507
			chloroplast stroma	GO:0009570
CUST_20805	AT3G57090	BIGYIN; BIGYIN; binding	mitochondrion	GO:0005739	3.4e-23
			chloroplast	GO:0009507
			mitochondrion organization	GO:0007005
			peroxisome fission	GO:0016559
			protein binding	GO:0005515
			peroxisome	GO:0005777
			peroxisome	GO:0005777
			binding	GO:0005488
CUST_3083	AT5G59400	hypothetical protein	biological_process_unknown	GO:0008150	1.1e-46
			molecular_function_unknown	GO:0003674
			chloroplast	GO:0009507
			chloroplast	GO:0009507
CUST_3051	AT4G35090	CAT2; CAT2 (CATALASE 2); catalase ; K03781 catalase [EC:1.11.1.6]	peroxisome	GO:0005777	7.6e-76
			peroxisome	GO:0005777
			cell redox homeostasis	GO:0045454
			cell death	GO:0008219
			response to cold	GO:0009409
			protein binding	GO:0005515
			catalase activity	GO:0004096
			chloroplast	GO:0009507
			mitochondrion	GO:0005739
			cytosolic ribosome	GO:0022626
			protein binding	GO:0005515
			cytosolic ribosome	GO:0022626
			stromule	GO:0010319
			catalase activity	GO:0004096
			response to light stimulus	GO:0009416
			cellular response to nitrogen starvation	GO:0006995
			hydrogen peroxide catabolic process	GO:0042744
			oxidation-reduction process	GO:0055114
			oxidation-reduction process	GO:0055114
			photoperiodism	GO:0009648
			cobalt ion binding	GO:0050897
			response to cold	GO:0009409
			catalase activity	GO:0004096
			peroxisome	GO:0005777
			cellular response to sulfate starvation	GO:0009970
			peroxisome	GO:0005777
			cellular response to phosphate starvation	GO:0016036
			response to oxidative stress	GO:0006979
CUST_4761	AT4G10000	hypothetical protein	protein disulfide oxidoreductase activity	GO:0015035	6.4e-10
			chloroplast	GO:0009507
			cell redox homeostasis	GO:0045454
			electron carrier activity	GO:0009055
			protein disulfide oxidoreductase activity	GO:0015035
			cell redox homeostasis	GO:0045454
			electron carrier activity	GO:0009055
			chloroplast	GO:0009507
			oxidation-reduction process	GO:0055114
CUST_20137	AT4G25910	NFU3; NFU3 (NFU domain protein 3)	iron-sulfur cluster assembly	GO:0016226	4.3e-17
			chloroplast	GO:0009507
			chloroplast	GO:0009507
			chloroplast organization	GO:0009658
			structural molecule activity	GO:0005198
			iron-sulfur cluster assembly	GO:0016226
CUST_7076	AT2G42130	hypothetical protein	thylakoid	GO:0009579	1.3e-40
			plastoglobule	GO:0010287
			chloroplast	GO:0009507
			chloroplast stroma	GO:0009570
			structural molecule activity	GO:0005198
			chloroplast	GO:0009507
			thylakoid	GO:0009579
			plastoglobule	GO:0010287
			structural molecule activity	GO:0005198
			thylakoid	GO:0009579
			thylakoid	GO:0009579
			thylakoid	GO:0009579
			plastoglobule	GO:0010287
			chloroplast	GO:0009507
			structural molecule activity	GO:0005198
			plastoglobule	GO:0010287
			plastoglobule	GO:0010287
			thylakoid	GO:0009579
			plastoglobule	GO:0010287
			plastoglobule	GO:0010287
			thylakoid	GO:0009579
			structural molecule activity	GO:0005198
			chloroplast	GO:0009507
			thylakoid	GO:0009579
			structural molecule activity	GO:0005198
			thylakoid	GO:0009579
			biological_process_unknown	GO:0008150
			thylakoid	GO:0009579
			chloroplast	GO:0009507
CUST_4922	AT3G25690	CHUP1; CHUP1 (CHLOROPLAST UNUSUAL POSITIONING 1)	chloroplast outer membrane	GO:0009707	1.6e-09
			chloroplast relocation	GO:0009902
			chloroplast	GO:0009507
CUST_14809	AT1G08540	SIGB; SIGB (SIGMA FACTOR B); DNA binding / DNA-directed RNA polymerase/ transcription factor	response to red light	GO:0010114	5.3e-20
			regulation of transcription, DNA-dependent	GO:0006355
			sigma factor activity	GO:0016987
			sequence-specific DNA binding transcription factor activity	GO:0003700
			response to blue light	GO:0009637
			DNA binding	GO:0003677
			transcription initiation, DNA-dependent	GO:0006352
			DNA-directed RNA polymerase activity	GO:0003899
			chloroplast	GO:0009507
CUST_14166	AT1G78380	ATGSTU19 (GLUTATHIONE TRANSFERASE 8); glutathione transferase	glutathione transferase activity	GO:0004364	1.9e-70
			cellular response to water deprivation	GO:0042631
			metabolic process	GO:0008152
			glutathione transferase activity	GO:0004364
			cytoplasm	GO:0005737
			metabolic process	GO:0008152
			cytosol	GO:0005829
			plasma membrane	GO:0005886
			chloroplast	GO:0009507
			response to oxidative stress	GO:0006979
			response to cadmium ion	GO:0046686
			toxin catabolic process	GO:0009407
			chloroplast stroma	GO:0009570
			vacuolar membrane	GO:0005774
			glutathione binding	GO:0043295
CUST_1453	AT3G25690	CHUP1; CHUP1 (CHLOROPLAST UNUSUAL POSITIONING 1)	chloroplast outer membrane	GO:0009707	2.6e-95
			chloroplast relocation	GO:0009902
			chloroplast	GO:0009507
CUST_12230	AT3G09580	amine oxidase family protein	chloroplast	GO:0009507	4.1e-90
			chloroplast envelope	GO:0009941
			chloroplast	GO:0009507
CUST_7714	AT3G02150	PTF1; PTF1 (PLASTID TRANSCRIPTION FACTOR 1); transcription factor	regulation of transcription, DNA-dependent	GO:0006355	2e-12
			positive regulation of development, heterochronic	GO:0045962
			sequence-specific DNA binding transcription factor activity	GO:0003700
			leaf morphogenesis	GO:0009965
			leaf development	GO:0048366
			cell differentiation	GO:0030154
			regulation of transcription, DNA-dependent	GO:0006355
			chloroplast	GO:0009507
			sequence-specific DNA binding transcription factor activity	GO:0003700
			regulation of transcription, DNA-dependent	GO:0006355
CUST_18664	AT1G54500	rubredoxin family protein	chloroplast	GO:0009507	2.9e-43
			electron carrier activity	GO:0009055
			chloroplast thylakoid membrane	GO:0009535
			chloroplast	GO:0009507
			chloroplast thylakoid membrane	GO:0009535
			metal ion binding	GO:0046872
			metal ion binding	GO:0046872
			chloroplast thylakoid membrane	GO:0009535
CUST_1805	AT5G40470	hypothetical protein	molecular_function_unknown	GO:0003674	3.9e-15
			chloroplast	GO:0009507
			biological_process_unknown	GO:0008150
CUST_16156	AT5G58770	dehydrodolichyl diphosphate synthase, putative / DEDOL-PP synthase, putative ; K11778 cis-prenyltransferase, dehydrodolichyl diphosphate synthase [EC:2.5.1.-]	dehydrodolichyl diphosphate synthase activity	GO:0045547	1.2e-14
			dolichol biosynthetic process	GO:0019408
			chloroplast	GO:0009507
CUST_15952	AT3G25690	CHUP1; CHUP1 (CHLOROPLAST UNUSUAL POSITIONING 1)	chloroplast outer membrane	GO:0009707	1.7e-69
			chloroplast relocation	GO:0009902
			chloroplast	GO:0009507
CUST_19234	AT3G47470	LHCA4; LHCA4 (Photosystem I light harvesting complex gene 4); chlorophyll binding ; K08910 light-harvesting complex I chlorophyll a/b binding protein 4	photosynthesis	GO:0015979	8.8e-51
			thylakoid	GO:0009579
			chloroplast	GO:0009507
			response to karrikin	GO:0080167
			membrane	GO:0016020
			chlorophyll binding	GO:0016168
			chloroplast thylakoid membrane	GO:0009535
			plastoglobule	GO:0010287
			chlorophyll binding	GO:0016168
			chloroplast envelope	GO:0009941
			chloroplast thylakoid membrane	GO:0009535
			chloroplast	GO:0009507
			light-harvesting complex	GO:0030076
			chloroplast thylakoid membrane	GO:0009535
CUST_2381	AT4G19170	NCED4; NCED4 (NINE-CIS-EPOXYCAROTENOID DIOXYGENASE 4)	chloroplast	GO:0009507	1e-63
			plastoglobule	GO:0010287
			chloroplast	GO:0009507
			protein binding	GO:0005515
			plastoglobule	GO:0010287
			plastoglobule	GO:0010287
			endomembrane system	GO:0012505
CUST_15061	AT3G22970	hypothetical protein	biological_process_unknown	GO:0008150	1.8e-44
			molecular_function_unknown	GO:0003674
			chloroplast	GO:0009507
CUST_5552	AT3G42630	pentatricopeptide (PPR) repeat-containing protein	chloroplast	GO:0009507	1.4e-63
CUST_10020	AT1G08570	thioredoxin family protein	cell redox homeostasis	GO:0045454	1.4e-43
			oxidation-reduction process	GO:0055114
			cell redox homeostasis	GO:0045454
			cell redox homeostasis	GO:0045454
			chloroplast stroma	GO:0009570
			chloroplast	GO:0009507
			oxidoreductase activity, acting on a sulfur group of donors, disulfide as acceptor	GO:0016671
			chloroplast membrane	GO:0031969
			cell redox homeostasis	GO:0045454
CUST_2294	AT2G36050	ATOFP15/OFP15 (Arabidopsis thaliana ovate family protein 15)	chloroplast	GO:0009507	1.4e-28
CUST_7622	AT2G17880	DNAJ heat shock protein, putative	heat shock protein binding	GO:0031072	9.2e-25
			chloroplast	GO:0009507
			protein folding	GO:0006457
CUST_5765	AT2G29125	DVL13/RTFL2 (ROTUNDIFOLIA LIKE 2)	shoot development	GO:0048367	2.5e-16
			chloroplast	GO:0009507
			molecular_function_unknown	GO:0003674
CUST_3996	AT1G68430	hypothetical protein	molecular_function_unknown	GO:0003674	4.5e-13
			biological_process_unknown	GO:0008150
			chloroplast	GO:0009507
CUST_8087	AT2G21370	xylulose kinase, putative	chloroplast	GO:0009507	1.6e-56
			carbohydrate phosphorylation	GO:0046835
			chloroplast	GO:0009507
			xylulose catabolic process	GO:0005998
			xylulokinase activity	GO:0004856
			plastid	GO:0009536
			cytoplasm	GO:0005737
			carbohydrate metabolic process	GO:0005975
			carbohydrate metabolic process	GO:0005975
			cytoplasm	GO:0005737
CUST_6408	AT4G12800	PSAL; PSAL (photosystem I subunit L) ; K02699 photosystem I subunit XI	photosynthesis	GO:0015979	9.8e-48
			plastoglobule	GO:0010287
			membrane	GO:0016020
			photosystem I reaction center	GO:0009538
			chloroplast	GO:0009507
			chloroplast	GO:0009507
			molecular_function_unknown	GO:0003674
			chloroplast thylakoid membrane	GO:0009535
			chloroplast thylakoid membrane	GO:0009535
			chloroplast envelope	GO:0009941
			chloroplast thylakoid membrane	GO:0009535
			photosynthesis, light reaction	GO:0019684
			thylakoid	GO:0009579
