# Supplementary material for: Transcriptome profiling of low temperature-treated cassava apical shoots showed dynamic responses of tropical plant to cold stress
Source: BMC Genomics. 2012 Feb 10;13:64. doi: 10.1186/1471-2164-13-64 (PMC3339519; doi:10.1186/1471-2164-13-64)
Supplement: Additional file 12 — KEGG pathway analysis of cold responsive genes. Excel file contains cold responsive genes with mapped KEGG pathways and their corresponding pathway entries. [file 1471-2164-13-64-S12.XLS]

## Sheet: KEGG
KEGG Pathway	Probe Name	4 h/0 h	9 h/0 h	9 h/4 h	AGI Locus	E value	Description
		Log2 Ratio
ath04075 Plant hormone signal transduction
	CUST_13235		-1.06904		AT1G14920	2e-108	GAI(Gibberllic acid insentitive) transcription factor
	CUST_17954	-1.73541	-2.38039		AT1G75580	1.7e-17	AUR (auxin-responsive protein),putative
	CUST_17946	-1.61182	-2.94003	-1.32821	AT2G25490	2.5e-26	EBF1(EIN3-binding F box protein 1)
	CUST_5487		-3.26048		AT2G25490	3.6e-26	EBF1(EIN3-binding F box protein 1)
	CUST_17209		-1.44155		AT3G04580	3.8e-15	EIN4(ethylene insensitive 4)
	CUST_10706		-1.17762		AT3G56850	1.2e-35	AREB3(ABA-responsive element binding protein 3)
	CUST_18065		-1.21669		AT3G56850	2.3e-20	AREB3(ABA-responsive element binding protein 3)
	CUST_14955			3.34937	AT5G47220	1.5e-33	ERF2(ethylene responsive element binding factor2)
ath04626 Plant-pathogen interaction
	CUST_12238		2.55262		AT4G01370	1.3e-16	ATMPK4(ARABIDOPSIS THALIANA MAP KINASE 4)
	CUST_15469		1.14782		AT4G12860	7.4e-09	UNE14(unfertilized embryo sac 14)
	CUST_17985			1.09024	AT5G37770	2.1e-39	TCH2(TOUCH 2),calcium ion binding protein
ath00360 Phenylalanine metabolism
	CUST_222		2.47068	1.73996	AT1G06570	2e-13	PDS1(PHYTOENEDESATURATION1)
	CUST_8980	1.75291	2.62717		AT5G11520	1.4e-29	ASP3(ASPARTATE AMINO TRANSFERASE 3)
	CUST_8448		3.41951	2.56926	AT5G66390	3.9e-35	peroxidase 72(PER72)(P72)(PRXR8)
ath00061 Fatty acid biosynthesis
	CUST_6863	3.44602	4.17237		AT1G74960	2.1e-13	FAB1(FATTY ACID BIOSYNTHESIS 1)
	CUST_14118	2.31437	3.69322	1.37885	AT2G43710	1.8e-57	SSI2
ath00380 Tryptophan metabolism
	CUST_3051		1.10881	1.01285	AT4G35090	7.6e-76	CAT2(CATALASE 2)
	CUST_5835		1.55825		AT5G20960	2.4e-30	AAO1(ARABIDOPSIS ALDEHYDE OXIDASE 1)
ath00500 Starch and sucrose metabolism
	CUST_11133		1.62875		AT1G06410	2.7e-10	ATTPS7;alpha,alpha-trehalose-phosphate synthase
	CUST_13760		1.08632		AT4G25000	2.6e-68	AMY1(ALPHA-AMYLASE-LIKE)
ath00250 Alanine, aspartate and glutamate metabolism
	CUST_4549	3.58063	4.03788		AT3G17760	2e-42	GAD5(glutamate decarboxylase 5)
	CUST_8980	1.75291	2.62717		AT5G11520	1.4e-29	ASP3(ASPARTATE AMINO TRANSFERASE 3)
ath00350 Tyrosine metabolism
	CUST_222		2.47068	1.73996	AT1G06570	2e-13	PDS1(PHYTOENE DESATURATION 1)
	CUST_8980	1.75291	2.62717		AT5G11520	1.4e-29	ASP3(ASPARTATE AMINO TRANSFERASE 3)
ath03022 Basal transcription factors
	CUST_8870		1.39232		AT1G05055	1.6e-49	GTF2H2(GENERAL TRANSCRIPTION FACTOR II H2)
	CUST_19860	-1.38171	-1.17339		AT4G31720	5.1e-09	RNA polymeraseII transcription factor/transcription factor
ath00270 Cysteine and methionine metabolism
	CUST_1923		-1.8457		AT3G02470	1.4e-08	SAMDC(S-ADENOSYL METHIONINE DECARBOXYLASE)
	CUST_8980	1.75291	2.62717		AT5G11520	1.4e-29	ASP3(ASPARTATE AMINO TRANSFERASE 3)
ath04712 Circadian rhythm - plant
	CUST_11786		3.47652	3.32036	AT1G68050	8.9e-60	FKF1(FLAVIN-BINDING,KELCHREPEAT,F BOX1)
	CUST_12768			1.30744	AT5G24470	2.8e-20	APRR5(ARABIDOPSIS PSEUDO-RESPONSE REGULATOR 5)
ath00195 Photosynthesis
	CUST_6408	-2.47308	-2.30919		AT4G12800	9.8e-48	PSAL(photosystem I subunit L)
	CUST_10018		1.01405		ArthCp021	1e-121	psaB;PSIP700 apoprotein A2
ath00330 Arginine and proline metabolism
	CUST_1923		-1.8457		AT3G02470	1.4e-08	SAMDC(S-ADENOSYL METHIONINE DECARBOXYLASE)
	CUST_8980	1.75291	2.62717		AT5G11520	1.4e-29	ASP3(ASPARTATE AMINO TRANSFERASE 3)
ath00196 Photosynthesis - antenna proteins
	CUST_9556	2.83943	4.06413	1.2247	AT1G29930	9e-134	CAB1(CHLOROPHYLL A/B BINDING PROTEIN 1)
	CUST_19234		-1.38841		AT3G47470	8.8e-51	LHCA4(LIGHT-HARVESTING CHLOROPHYLL-PROTEIN COMPLEX I SUBUNITA 4)
ath04120 Ubiquitin mediated proteolysis
	CUST_18685		1.04581		AT1G75440	5.9e-18	UBC16(ubiquitin-conjugating enzyme 16)
	CUST_20474		-1.03924		AT4G12570	5.6e-40	UPL5(UBIQUITIN PROTEIN LIGASE 5)
ath00900 Terpenoid backbone biosynthesis
	CUST_16156		-1.28904		AT5G58770	1.2e-14	dehydrodolichyl diphosphate synthase,putative
ath00650 Butanoate metabolism
	CUST_4549	3.58063	4.03788		AT3G17760	2e-42	GAD5(glutamate decarboxylase 5)
ath00520 Amino sugar and nucleotide sugar metabolism
	CUST_7667		2.04087		AT3G12500	1.5e-11	chitinase
ath00410 beta-Alanine metabolism
	CUST_4549	3.58063	4.03788		AT3G17760	2e-42	GAD5(glutamate decarboxylase 5)
ath00400 Phenylalanine, tyrosine and tryptophan biosynthesis
	CUST_8980	1.75291	2.62717		AT5G11520	1.4e-29	ASP3(ASPARTATEAMINOTRANSFERASE3)
ath00945 Stilbenoid, diarylheptanoid and gingerol biosynthesis
	CUST_18196		-1.31665		AT4G13310	3.8e-10	CYP71A20
ath00592 alpha-Linolenic acid metabolism
	CUST_3534		1.17574		AT1G19640	5.4e-40	JMT(JASMONICACIDCARBOXYLMETHYLTRANSFERASE)
ath00904 Diterpenoid biosynthesis
	CUST_5945	-1.63283	-2.1785		AT2G25490	5e-114	EBF1(EIN3-BINDINGFBOXPROTEIN1);ubiquitin-proteinligase
ath00480 Glutathione metabolism
	CUST_12421		2.12143		AT1G65820	5.2e-65	microsomal glutathiones-transferase,putative
ath04650 Natural killer cell mediated cytotoxicity
	CUST_12238		2.55262		AT4G01370	1.3e-16	MPK4(MAP KINASE 4)
ath00430 Taurine and hypotaurine metabolism
	CUST_4549	3.58063	4.03788		AT3G17760	2e-42	GAD5(glutamate decarboxylase 5)
ath04146 Peroxisome
	CUST_3051		1.10881	1.01285	AT4G35090	7.6e-76	CAT2(CATALASE 2)
ath00906 Carotenoid biosynthesis
	CUST_2381		-1.45205		AT4G19170	1e-63	NCED4(NINE-CIS-EPOXYCAROTENOID DIOXYGENASE4)
ath00190 Oxidative phosphorylation
	CUST_6159		1.03391		ArthCp086	1.5e-18	ArthCp086ndhB;NADH dehydrogenase subunit 2
ath01040 Biosynthesis of unsaturated fatty acids
	CUST_14118	2.31437	3.69322	1.37885	AT2G43710	1.8e-57	SSI2
ath00240 Pyrimidine metabolism
	CUST_558		1.10416		AT3G16980	1.6e-60	NRPB9A
ath00230 Purine metabolism
	CUST_558		1.10416		AT3G16980	1.6e-60	NRPB9A
ath03420 Nucleotide excision repair
	CUST_8870		1.39232		AT1G05055	1.6e-49	GTF2H2(GENERAL TRANSCRIPTION FACTOR II H2)
ath03430 Mismatch repair
	CUST_8934		1.89642		AT4G09140	7e-06	MLH1(MUTL-HOMOLOGUE1)
ath00950 Isoquinoline alkaloid biosynthesis
	CUST_8980	1.75291	2.62717		AT5G11520	1.4e-29	ASP3(ASPARTATE AMINO TRANSFERASE 3)
ath03020 RNA polymerase
	CUST_558		1.10416		AT3G16980	1.6e-60	NRPB9A
ath00710 Carbon fixation in photosynthetic organisms
	CUST_8980	1.75291	2.62717		AT5G11520	1.4e-29	ASP3(ASPARTATE AMINO TRANSFERASE 3)
ath00130 Ubiquinone and other terpenoid-quinone biosynthesis
	CUST_222		2.47068	1.73996	AT1G06570	2e-13	PDS1(PHYTOENEDESATURATION1)
ath00510 N-Glycan biosynthesis
	CUST_17790		-1.13278		AT5G14480	2e-28	glycosyl transferase family 17 protein
ath00903 Limonene and pinene degradation
	CUST_18196		-1.31665		AT4G13310	3.8e-10	CYP71A20
ath04144 Endocytosis
	CUST_20474		-1.03924		AT4G12570	5.6e-40	UPL5(UBIQUITIN PROTEIN LIGASE 5)
ath00960 Tropane, piperidine and pyridine alkaloid biosynthesis
	CUST_8980	1.75291	2.62717		AT5G11520	1.4e-29	ASP3(ASPARTATE AMINO TRANSFERASE 3)
ath00940 Phenylpropanoid biosynthesis
	CUST_8448		3.41951	2.56926	AT5G66390	3.9e-35	peroxidase72(PER72)
