# Supplementary material for: Transcriptome profiling of low temperature-treated cassava apical shoots showed dynamic responses of tropical plant to cold stress
Source: BMC Genomics. 2012 Feb 10;13:64. doi: 10.1186/1471-2164-13-64 (PMC3339519; doi:10.1186/1471-2164-13-64)
Supplement: Additional file 13 — Primers used for real-time RT-PCR verification. All the forward and reverse primer sequences were included. [file 1471-2164-13-64-S13.XLS]

## Sheet: Primers
Gene Name_Forward or _Reverse Primer	Primer Sequence
CUST_9007_Forward	GCGATGCTACAGAGCTTCAG
CUST_9007_Reverse	GGAGGTGATGTCCGAATTGG
CUST_16591_Forward	TGGGCACTGCTTGCGTCGT
CUST_16591_Reverse	TGACAGTGTGGTTCACGCTCC
CUST_5663_Forward	CTTATCTCTGCCTGTCTGCG
CUST_5663_Reverse	CACAATCTCACTCGGTAGAGG
CUST_3593_Forward	AACGGCCACGTCTCGTGTGG
CUST_3593_Reverse	CGCCACATTCTCGCGGGTCA
CUST_17985_Forward	GGAAAGATCTCATCTTCCGAGG
CUST_17985_Reverse	GTCAATGTGTCCATCTCCATCC
CUST_19994_Forward	TTCAACAGAGCGCCTCTCTTG
CUST_19994_Reverse	CCTCAGGATAGAGTTTCTGTACTG
CUST_11786_Forward	CATCTTTCTCTACAGCACACACG
CUST_11786_Reverse	CTGCGTTTCTCTCTCAGCTC
CUST_5990_Forward	CCAAATATGTGCAAGGGTCTCATC
CUST_5990_Reverse	AGCTTGGGCAATAATCACCAACAC
CUST_4383_Forward	AAAGCCTTCCCCTGCTCCTC
CUST_4383_Reverse	GCGTTTGGAATCGGGTTTAGAG
CUST_20765_Forward	CCAATCAGGGACATCAAAGG
CUST_20765_Reverse	CATGAACCCCAGCTTCTCAT
CUST_13673_Forward	CCACCGATTCCCTGACCTC
CUST_13673_Reverse	TCCCAGCAGCCAATCCCCACT
CUST_4231_Forward	CACGAATCTATGACCAACCG
CUST_4231_Reverse	CAGCTTCCGCTCTACATTCC
CUST_7527_Forward	CAGCCAAATGCTAGAGCAACC
CUST_7527_Reverse	AAGGTCAGGGACTGTACTAGG
CUST_14166_Forward	GAGACAAGCCTTTCTTCGGAG
CUST_14166_Reverse	AAGCATCTCTGCGCCCAGTC
CUST_19213_Forward	GCAGCTTTGAATGTCCATGTG
CUST_19213_Reverse	TCATGAGAGCAGCCAACAGC
CUST_1923_Forward	ACCTCCTTCCACGACTGCAT
CUST_1923_Reverse	GTACTGGTGCCGGAGTATGG
CUST_12461_Forward	CACCGAGCGAGTCACAAGAAG
CUST_12461_Reverse	TGTCCGACGGGAAACTCAAGG
CUST_5741_Forward	TGCCGTTACCGTCCTTCACG
CUST_5741_Reverse	AACCAATTTCTCGCTCAGTCCC
CUST_9556_Forward	ATCAAGAATGGCAGATTGGC
CUST_9556_Reverse	CAGGCATTGTTGTTGACAGG
CUST_8448_Forward	GGACATATTGGCTTCAAAGGG
CUST_8448_Reverse	CCTAGGACCTGTCAATGGAG
CUST_5161_Forward	CCAAGCTCTACAGAGGAGTG
CUST_5161_Reverse	CTCAGCTGTGTCGAAAGTGC
CUST_2332_Forward	AATGGGCTGCGGATATCAGG
CUST_2332_Reverse	CTTATCGTAAGCTCTGGCAGC
CUST_18605_Forward	CGCTCAATCCTGGTCTGTATAC
CUST_18605_Reverse	GATTCACTGTGCACTGGTGTG
CUST_10018_Forward	TGGAAACCGAGCGTTTCGTG
CUST_10018_Reverse	GGGAATAGCGACATGGACT
CUST_12421_Forward	CGTTGCTCTGGTTCTTGTAGC
CUST_12421_Reverse	CCTCTCTGGACACAGTTGAAG
CUST_11831_Forward	GTGTTGGATTGGCATCACTC
CUST_11831_Reverse	CCAAATACAGGTGCTAGTCTTG
CUST_3051_Forward	GAGCGTGTTGTCCATGCTAG
CUST_3051_Reverse	CATGAATAACAGTGGAGAAACGGAC
CUST_11133_Forward	TGCAGCTCCGTAAGCAATCAG
CUST_11133_Reverse	TCCAACTGGCTGCGATAACC
CUST_8980_Forward	AGCTCGAGTTACAGCAGCATG
CUST_8980_Reverse	GCGCAAGTTGCCTTCATGAC
CUST_13760_Forward	GGGATTCAGTGCATAGCAGAC
CUST_13760_Reverse	TCCGATAGCTCTCTTTGCACC
CUST_14955_Forward	TTCGCGACGCTCTCACTG
CUST_14955_Reverse	CAACACTCTCCTGCAACACC
ZAT12-like_Forward	ACCGAGCGAGTCACAAGAAG
ZAT12-like_Reverse	GACCTCCAAGAGCTTGTCC
ZAT10-like_Forward	ACCTTAACCTCCCAGCCTTG
ZAT10-like_Reverse	TTGGGTGCCAACAATAGACGG
CBF-like_Forward	CCAAGTGAAGTGGTGGTGAG
CBF-like_Reverse	CAGAAGTCCTGGCTTTGCTG
P5CS_Forward	CGGACAGGTAGTGGATGGC
P5CS_Reverse	GTGAATGCCAACGTCTCCAC
ProDH_Forward	CCATCACCACACCTCCGTC
ProDH_Reverse	CACCACAGGGTTCATGGCAG

## Sheet: Sheet2
49O11-S	ATCTTGAGCTCTACGTCCCTC				CUST_16591	riken_Mes_f9hDNA.fa.Contig879
49O11-A	TGTTGCTCAGCGTCTTGGAGT				CUST_5663	TA5708_3983
					CUST_11786	riken_Mes_f9hDNA.fa.Contig1627
					CUST_13673	riken_Mes_f9hDNA.fa.Contig1247
DV452583-S	TCCAAGGTCATCTGCCTCG				CUST_19994	DV445506
DV452583-A	TCGCGCGACCGTTTCAAAG				CUST_20765	CAS01_033_N20.f
					CUST_3593	TA6059_3983
					CUST_4231	riken_Mes_f9hDNA.fa.Contig5368
20K01-S	GGCGAGTAGAAACCCTAATCTAAG				CUST_4383	CAS01_034_M13.f
20K01-A	TTGCGCTGTGCCGTTGCTAC				CUST_5990	riken_Mes_f9hDNA.fa.Contig3955
					CUST_12461	CK651468
CK652386-S	TCATTCAGGATAGCGGTGGC				CUST_17985	riken_Mes_f9hDNA.fa.Contig511
CK652386-A	GAAGAACGAGTTAGTTGGGATGC				CUST_5990	riken_Mes_f9hDNA.fa.Contig3955
					CUST_9007	TA7438_3983
CUST_9007	GCGATGCTACAGAGCTTCAG
CUST_9007	GGAGGTGATGTCCGAATTGG
CUST_16591	TGGGCACTGCTTGCGTCGT				DOWN
CUST_16591	TGACAGTGTGGTTCACGCTCC				CUST_7527	DV446318
					CUST_14166	riken_Mes_f9hDNA.fa.Contig1114
CUST_5663	CTTATCTCTGCCTGTCTGCG				CUST_19213	DV440885
CUST_5663	CACAATCTCACTCGGTAGAGG				CUST_1923	CAS01_009_O07.r
					CUST_5741	TA8804_3983
188-S	CATTGTCCAGCATTTGGGTTCTC
188-A	ATGAGGAAGGAAGATGGTTGGG
					CUST_9556	riken_Mes_f9hDNA.fa.Contig6932
2625-S	CACAGATCATAAGTCAGGGTGC
2625-A	AACAAGCGCAGTTCCTTGGGAT
11D15-S	TTCCACGGGTGAACAGCAGG
11D15-A	CCCTCAGAATTTTGACTCTGTGC
CUST_19213	GCAGCTTTGAATGTCCATGTG
CUST_19213	TCATGAGAGCAGCCAACAGC
CUST_1923	ACCTCCTTCCACGACTGCAT
CUST_1923	GTACTGGTGCCGGAGTATGG
3852-S	CTACAGGACCGCAGTGAGC
3852-A	TGACCCTGCTGCTCCTGCAT
CUST_7527	CAGCCAAATGCTAGAGCAACC
CUST_7527	AAGGTCAGGGACTGTACTAGG
30B08-S	GGACATGCCAAGCAACAACG
30B08-A	CTGGCGGTGTGACGGTAATG
1913-S	TGGTGTTTCCGCCTCCTTGC
1913-A	TCCAAGAGAACAACCCCAGC
CK650741-S	TTGCCAAAGGCACCCACGAC
CK650741-A	GCTTTGTGTCCACCCAGAGC
CK652675-S	CCTCGCTTGCTCTGCTCTCT
CK652675-A	GGGAAGAAGCTGAGATTCACTG
CK651722-S	GGTGTTGATGAGGCAAAGGC
CK651722-A	CCGAGAACTAGGGCTTCCAC
04B04-2S	TGATCATGGGTGCCGATTTCTGCT
04B04-2A	ACCTTGTTCAGGACGCCATGGAT
DV448067-S	CAAATGGGCTGCGGATATCAG
DV448067-A	CCTTATCGTAAGCTCTGGCAG
CUST_3593	AACGGCCACGTCTCGTGTGG
CUST_3593	CGCCACATTCTCGCGGGTCA
CUST_12461	CACCGAGCGAGTCACAAGAAG
CUST_12461	TGTCCGACGGGAAACTCAAGG
6282-S	GGAATCAGGCCATCATAACAGC
6282-A	CCTTGATGATTGCAAGGCCATG
CUST_17985	GGAAAGATCTCATCTTCCGAGG
CUST_17985	GTCAATGTGTCCATCTCCATCC
DV447044-S	GTTCGCCATTTCGCCAGTTG
DV447044-A	AGAGACGAGAGTGCAGCTC
DV448523-S	TTACTGCCTGACCTCCCTCT
DV448523-A	CCTTCATCATCGTCATCGTCG
CUST_19994	TTCAACAGAGCGCCTCTCTTG
CUST_19994	CCTCAGGATAGAGTTTCTGTACTG
CUST_11786	CATCTTTCTCTACAGCACACACG
CUST_11786	CTGCGTTTCTCTCTCAGCTC
CUST_5990	CCAAATATGTGCAAGGGTCTCATC
CUST_5990	AGCTTGGGCAATAATCACCAACAC
TA6289-S	CACGAGGACGGCTATAGCTG
TA6289-A	CACTTGCTTTGTAGCCCAGCAG
47C01-S	GTTGTTCGCCGTCAAGTAGAG
47C01-A	AGCAGCTGCTGAAAATGCTGC
6978-S	TGCAAGTGGATGGGAAAGCTC
6978-A	GCAGCCTCAATTTGAGCTCTG
16M21-S	ACCTGAGGCTGAAGATGCTTG
16M21-A	CTATCGCTGCCTCTGGATG
CUST_14166	GAGACAAGCCTTTCTTCGGAG
CUST_14166	AAGCATCTCTGCGCCCAGTC
39A09-S	TGTCCTTCTCGCTTGGTTTCTGAC
39A09-A	AAAGGCCGCTAGACCAGATG
contig221-S	GGCAGGAGCAGTTCTTTGTAC
contig221-A	CGCCACGTGCAATATCAAGC
contig4166-S	TTCCGTCGCCCTACCAATGT
contig4166-A	CGGCTCAATGTGGAGATCATG
05B01-S	GGCTGCTCCGTAATGCTCTCTT
05B01-A	GAGAATGAGGATGAAAGCGAC
14M11-S	GCTTCTGGTTCTGCTCCTGT
14M11-A	GGCAGCCATGATTAGTAATGAAGC
contig922-S	GTGCTTCCTGTGCTGGTTATG
contig922-A	TGGGTCTTCGTCTTGCTCGT
CUST_4383	AAAGCCTTCCCCTGCTCCTC
CUST_4383	GCGTTTGGAATCGGGTTTAGAG
DV447044-S	TCATTGCAAGAGAATGTGGC
DV447044-A	CCTCACCTTGAAATTCCTGC
5402-2S	TCTCTGAAAGAGAAGGCTGCG
5402-2A	CAGCGACGATGCTCAGCAG
35A20-S	AAGGTCCATGGAGTGCAGAG
35A20-A	GTTTGGGCTTAGCTGATTGC
CUST_20765	CCAATCAGGGACATCAAAGG
CUST_20765	CATGAACCCCAGCTTCTCAT
6978-S	AAACAATCCCATCTTGCCTG
6978-A	CTCGTTGGCTGACCTGAACT
1291-S	CTTGGTGAGCAGCTGAAGGT
1291-A	TTCTTGACCCACTTGGAACC
CK645822-2S	TCTTCTAGCTTTATCCGGCAG
CK645822-2A	CCTTCCATAACCCCTCATTTTC
5292-S	ATCTGCTGGCATTGTGTACG
5292-A	CCAAAGATGTTGGAGTGCCT
CUST_13673	CCACCGATTCCCTGACCTC
CUST_13673	TCCCAGCAGCCAATCCCCACT
6332-S	GCCATGGGGATAATGAACAG
6332-A	TGGAAGTAATGGTGGGCTTC
4357-S	AAAGGTGCAACATCGGTAGC
4357-A	GAAGCACCATGGCTGGTATT
CUST_4231	CACGAATCTATGACCAACCG
CUST_4231	CAGCTTCCGCTCTACATTCC
CUST_9556	ATCAAGAATGGCAGATTGGC
CUST_9556	CAGGCATTGTTGTTGACAGG
CUST_5741	TGCCGTTACCGTCCTTCACG
CUST_5741	AACCAATTTCTCGCTCAGTCCC

## Sheet: Sheet3
ProbeName	GeneName	ProbeName		ProbeName	GeneName			ProbeName
CUST_10482	DV449526	CUST_9007		CUST_13535	CAS01_025_M24.f			CUST_14166			CUST_9556
CUST_1058	DV448906	CUST_5663		CUST_15510	DV442677			CUST_1923
CUST_10800	0h644601	CUST_5990		CUST_17946	riken_Mes_f9hDNA.fa.Contig535			CUST_7527
CUST_12352	DV444303	CUST_4383		CUST_17954	TA10121_3983			CUST_19213
CUST_12705	0h644262	CUST_13673		CUST_19213	DV440885			CUST_5741
CUST_13069	0h651303	CUST_16591		CUST_19860	CK645561
CUST_13555	TA9396_3983	CUST_11786		CUST_2192	riken_Mes_f9hDNA.fa.Contig5866
CUST_13686	DV444042	CUST_4231		CUST_2804	CK643684
CUST_14118	CAS01_049_O11.r	CUST_20765		CUST_5741	TA8804_3983
CUST_14641	TA6658_3983	CUST_12461		CUST_5809	DV441973
CUST_14887	DR086341	CUST_19994		CUST_5945	TA5217_3983
CUST_15211	0h642713	CUST_3593		CUST_6408	riken_Mes_f9hDNA.fa.Contig3852
CUST_15754	TA5707_3983	CUST_17985		CUST_7527	DV446318
CUST_15828	CAS01_020_K01.r	CUST_14166		CUST_10013	TA9427_3983
CUST_15942	DR086024	CUST_1923		CUST_10020	DV449615
CUST_16489	riken_Mes_f9hDNA.fa.Contig4442	CUST_7527		CUST_10025	DV451928
CUST_16591	riken_Mes_f9hDNA.fa.Contig879	CUST_19213		CUST_10324	CK649585
CUST_16696	CAS01_050_C05.r	CUST_5741		CUST_10331	riken_Mes_f9hDNA.fa.Contig6786
CUST_16789	TA6275_3983			CUST_10568	CAS01_043_H14.f
CUST_16851	CAS01_014_N17.f			CUST_10578	DV456694
CUST_16917	riken_Mes_f9hDNA.fa.Contig4357			CUST_10706	TA7775_3983
CUST_17221	0h642238			CUST_10718	riken_Mes_f9hDNA.fa.Contig1842
CUST_17306	riken_Mes_f9hDNA.fa.Contig4289			CUST_10767	DR088152
CUST_18424	riken_Mes_f9hDNA.fa.Contig421			CUST_10808	CAS01_021_I15.f
CUST_18605	DV445802			CUST_10812	TA6117_3983
CUST_18839	TA5405_3983			CUST_10989	CK649438
CUST_19632	riken_Mes_f9hDNA.fa.Contig154			CUST_11075	DV451711
CUST_19946	riken_Mes_f9hDNA.fa.Contig2728			CUST_11206	DV444564
CUST_20086	DR084182			CUST_11255	DR088072
CUST_20805	CAS01_013_M01.r			CUST_11291	riken_Mes_f9hDNA.fa.Contig1728
CUST_2292	CAS01_011_E01.r			CUST_11310	CAS01_014_J08.f
CUST_2422	CAS01_002_L05.r			CUST_11479	DV451666
CUST_3978	CAS01_013_N02.r			CUST_11484	CAS01_012_K08.f
CUST_4549	riken_Mes_f9hDNA.fa.Contig5292			CUST_11514	DV449338
CUST_4827	DV455129			CUST_11642	DV444493
CUST_5259	CAS01_048_O08.f			CUST_11895	DV449286
CUST_5297	CAS01_009_P09.r			CUST_11905	CK649272
CUST_5626	CAS01_050_E02.r			CUST_12040	riken_Mes_f9hDNA.fa.Contig6413
CUST_5663	TA5708_3983			CUST_12230	DV456327
CUST_5742	CAS01_051_N22.r			CUST_12311	TA7029_3983
CUST_5988	CAS01_024_L05.r			CUST_12418	riken_Mes_f9hDNA.fa.Contig6378
CUST_6624	DV453709			CUST_12645	riken_Mes_f9hDNA.fa.Contig1498
CUST_673	CAS01_008_I10.r			CUST_12736	riken_Mes_f9hDNA.fa.Contig1451
CUST_6819	DV446536			CUST_12751	CAS01_038_K22.f
CUST_6863	CAS01_036_H14.r			CUST_12792	riken_Mes_f9hDNA.fa.Contig1429
CUST_7358	DR085022			CUST_12834	riken_Mes_f9hDNA.fa.Contig1408
CUST_7524	riken_Mes_f9hDNA.fa.Contig3517			CUST_13011	DV451344
CUST_7666	DV453423			CUST_13051	TA9538_3983
CUST_8162	TA6512_3983			CUST_13214	riken_Mes_f9hDNA.fa.Contig1352
CUST_8239	DV458125			CUST_13235	TA10066_3983
CUST_8747	DV449949			CUST_13455	TA9815_3983
CUST_8810	DV453131			CUST_13472	riken_Mes_f9hDNA.fa.Contig6124
CUST_8980	riken_Mes_f9hDNA.fa.Contig3139			CUST_13515	riken_Mes_f9hDNA.fa.Contig6104
CUST_9105	TA9026_3983			CUST_13535	CAS01_025_M24.f
CUST_9398	riken_Mes_f9hDNA.fa.Contig3023			CUST_13718	CAS01_018_M05.f
CUST_9556	riken_Mes_f9hDNA.fa.Contig6932			CUST_13847	CK647927
CUST_9613	CAS01_013_N17.r			CUST_14095	riken_Mes_f9hDNA.fa.Contig1160
CUST_979	CAS01_032_I19.r			CUST_14166	riken_Mes_f9hDNA.fa.Contig1114
ProbeName	GeneName			CUST_14230	TA6442_3983
CUST_10018	riken_Mes_f9hDNA.fa.Contig6813			CUST_14327	DV454979
CUST_10028	TA7481_3983			CUST_14418	TA9647_3983
CUST_10091	DV456798			CUST_1453	DV448832
CUST_10138	CAS01_024_M05.f			CUST_14556	riken_Mes_f9hDNA.fa.Contig1015
CUST_10482	DV449526			CUST_14622	riken_Mes_f9hDNA.fa.Contig4971
CUST_1058	DV448906			CUST_14791	DV454877
CUST_10747	TA9811_3983			CUST_14809	CAS01_027_B06.f
CUST_10793	DV444613			CUST_15061	riken_Mes_f9hDNA.fa.Contig4813
CUST_10800	0h644601			CUST_15126	CK642796
CUST_10964	CAS01_039_K12.f			CUST_15137	DV454765
CUST_10998	TA7824_3983			CUST_15138	CAS01_045_F23.f
CUST_11109	CAS01_008_L16.r			CUST_1521	DV452018
CUST_11111	CAS01_008_L16.f			CUST_1526	CAS01_029_H20.r
CUST_11123	TA6282_3983			CUST_15274	DV447595
CUST_1113	CAS01_010_B06.f			CUST_15510	DV442677
CUST_11133	riken_Mes_f9hDNA.fa.Contig1792			CUST_15703	DV447454
CUST_11273	riken_Mes_f9hDNA.fa.Contig1733			CUST_15895	DV454518
CUST_11303	DV444525			CUST_15952	CAS01_031_D14.f
CUST_11367	CAS01_010_D02.r			CUST_16156	riken_Mes_f9hDNA.fa.Contig979
CUST_1149	riken_Mes_f9hDNA.fa.Contig2198			CUST_16205	riken_Mes_f9hDNA.fa.Contig941
CUST_11507	CAS01_008_I04.r			CUST_16260	riken_Mes_f9hDNA.fa.Contig909
CUST_11592	TA5467_3983			CUST_16398	DV447297
CUST_11620	CAS01_015_K21.r			CUST_16419	TA8799_3983
CUST_11727	riken_Mes_f9hDNA.fa.Contig1654			CUST_16614	riken_Mes_f9hDNA.fa.Contig861
CUST_11786	riken_Mes_f9hDNA.fa.Contig1627			CUST_16730	CAS01_012_C21.f
CUST_11831	riken_Mes_f9hDNA.fa.Contig1600			CUST_16763	DV442358
CUST_11919	DV451587			CUST_16792	DV454302
CUST_11923	riken_Mes_f9hDNA.fa.Contig6469			CUST_16901	DV447168
CUST_11940	CAS01_034_J13.r			CUST_16999	TA8478_3983
CUST_12102	TA5652_3983			CUST_17209	DV442251
CUST_12159	riken_Mes_f9hDNA.fa.Contig1584			CUST_17305	CK647083
CUST_12238	riken_Mes_f9hDNA.fa.Contig1546			CUST_17311	DV447088
CUST_12288	DR086919			CUST_17347	riken_Mes_f9hDNA.fa.Contig4262
CUST_12352	DV444303			CUST_17597	riken_Mes_f9hDNA.fa.Contig609
CUST_1242	riken_Mes_f9hDNA.fa.Contig2155			CUST_17613	DV442192
CUST_12421	riken_Mes_f9hDNA.fa.Contig6375			CUST_17790	riken_Mes_f9hDNA.fa.Contig4142
CUST_12549	0h649110			CUST_17946	riken_Mes_f9hDNA.fa.Contig535
CUST_1256	riken_Mes_f9hDNA.fa.Contig76			CUST_17954	TA10121_3983
CUST_12574	riken_Mes_f9hDNA.fa.Contig6309			CUST_1805	riken_Mes_f9hDNA.fa.Contig2001
CUST_12628	CAS01_019_E19.r			CUST_18065	DV454012
CUST_12659	0h644286			CUST_18196	riken_Mes_f9hDNA.fa.Contig4077
CUST_12705	0h644262			CUST_18218	riken_Mes_f9hDNA.fa.Contig4068
CUST_12833	riken_Mes_f9hDNA.fa.Contig1409			CUST_18368	riken_Mes_f9hDNA.fa.Contig459
CUST_12882	riken_Mes_f9hDNA.fa.Contig6289			CUST_18370	riken_Mes_f9hDNA.fa.Contig457
CUST_12938	0h649054			CUST_18444	TA7406_3983
CUST_12986	CAS01_023_M13.r			CUST_18521	DV445884
CUST_12992	riken_Mes_f9hDNA.fa.Contig6239			CUST_18664	riken_Mes_f9hDNA.fa.Contig371
CUST_13069	0h651303			CUST_18691	TA9280_3983
CUST_1311	CAS01_007_I22.f			CUST_18720	riken_Mes_f9hDNA.fa.Contig345
CUST_13272	0h644120			CUST_18843	DV440908
CUST_13281	riken_Mes_f9hDNA.fa.Contig1324			CUST_18940	CAS01_021_M09.f
CUST_13372	riken_Mes_f9hDNA.fa.Contig6180			CUST_18949	TA7172_3983
CUST_1340	riken_Mes_f9hDNA.fa.Contig41			CUST_19011	CK645734
CUST_13410	TA7072_3983			CUST_19213	DV440885
CUST_13555	TA9396_3983			CUST_1923	CAS01_009_O07.r
CUST_13571	DV456074			CUST_19234	riken_Mes_f9hDNA.fa.Contig224
CUST_13614	riken_Mes_f9hDNA.fa.Contig1278			CUST_1938	riken_Mes_f9hDNA.fa.Contig5916
CUST_13673	riken_Mes_f9hDNA.fa.Contig1247			CUST_19775	DV457598
CUST_13686	DV444042			CUST_19813	TA9730_3983
CUST_13760	riken_Mes_f9hDNA.fa.Contig1207			CUST_19860	CK645561
CUST_13948	CAS01_001_N05.f			CUST_20050	CAS01_040_E05.f
CUST_14028	TA6364_3983			CUST_20272	DV445446
CUST_14118	CAS01_049_O11.r			CUST_20386	CAS01_027_D23.f
CUST_14153	riken_Mes_f9hDNA.fa.Contig1121			CUST_20457	TA8453_3983
CUST_14180	riken_Mes_f9hDNA.fa.Contig1106			CUST_20474	CAS01_041_F10.f
CUST_14243	DV451088			CUST_20695	CK645301
CUST_14302	CAS01_004_B04.r			CUST_20819	TA9611_3983
CUST_14513	CAS01_042_L02.r			CUST_2201	DV450978
CUST_14641	TA6658_3983			CUST_2294	CAS01_026_A09.f
CUST_14681	riken_Mes_f9hDNA.fa.Contig4944			CUST_2381	TA6505_3983
CUST_14725	TA8367_3983			CUST_2391	CK643787
CUST_14929	riken_Mes_f9hDNA.fa.Contig4889			CUST_244	CAS01_027_D21.r
CUST_15027	CAS01_033_C09.f			CUST_257	TA6174_3983
CUST_15110	CAS01_034_M08.r			CUST_2693	CAS01_011_M14.r
CUST_15211	0h642713			CUST_2755	CAS01_014_H08.f
CUST_15215	CAS01_042_M20.r			CUST_2772	DV455690
CUST_15293	DV447582			CUST_2804	CK643684
CUST_15413	riken_Mes_f9hDNA.fa.Contig4714			CUST_2870	CAS01_001_P02.f
CUST_15416	riken_Mes_f9hDNA.fa.Contig4713			CUST_2930	CAS01_007_P12.f
CUST_15469	TA7524_3983			CUST_3021	CK650765
CUST_15483	DV442695			CUST_3117	DV448422
CUST_155	DV445237			CUST_3146	DV450721
CUST_15545	TA7076_3983			CUST_3190	CAS01_035_K11.f
CUST_15546	TA8110_3983			CUST_3270	DV443546
CUST_15554	DV454617			CUST_337	CAS01_039_F06.f
CUST_15592	CAS01_020_N13.f			CUST_3430	CK650667
CUST_15599	CAS01_025_D24.f			CUST_3486	DV450650
CUST_15754	TA5707_3983			CUST_3520	CAS01_050_H19.f
CUST_1576	CAS01_031_M23.f			CUST_3706	DV443421
CUST_15828	CAS01_020_K01.r			CUST_3726	DV443403
CUST_15946	TA6845_3983			CUST_3884	CK901140
CUST_16234	riken_Mes_f9hDNA.fa.Contig925			CUST_3996	CAS01_018_D13.f
CUST_16520	riken_Mes_f9hDNA.fa.Contig4423			CUST_4130	CAS01_028_L10.f
CUST_16567	DV447209			CUST_43	TA9134_3983
CUST_16591	riken_Mes_f9hDNA.fa.Contig879			CUST_4379	TA8617_3983
CUST_16638	riken_Mes_f9hDNA.fa.Contig845			CUST_4548	DV448096
CUST_16851	CAS01_014_N17.f			CUST_4787	CAS01_033_E04.f
CUST_16864	DV447184			CUST_4831	DR085732
CUST_16917	riken_Mes_f9hDNA.fa.Contig4357			CUST_4901	CAS01_025_K23.f
CUST_17123	riken_Mes_f9hDNA.fa.Contig726			CUST_4922	CAS01_029_M05.r
CUST_17306	riken_Mes_f9hDNA.fa.Contig4289			CUST_4984	riken_Mes_f9hDNA.fa.Contig5154
CUST_17742	riken_Mes_f9hDNA.fa.Contig4177			CUST_511	DV457126
CUST_18424	riken_Mes_f9hDNA.fa.Contig421			CUST_5115	DV455099
CUST_18473	CAS01_051_E18.f			CUST_5199	DV455015
CUST_18481	TA9500_3983			CUST_5468	DV450134
CUST_18517	DV457862			CUST_5474	riken_Mes_f9hDNA.fa.Contig5018
CUST_18574	0h645822			CUST_5487	riken_Mes_f9hDNA.fa.Contig5009
CUST_18605	DV445802			CUST_5552	CAS01_023_D06.f
CUST_18677	riken_Mes_f9hDNA.fa.Contig368			CUST_5586	CAS01_042_A07.f
CUST_18685	riken_Mes_f9hDNA.fa.Contig362			CUST_5609	DV446896
CUST_18916	0h645773			CUST_5696	TA9220_3983
CUST_1911	riken_Mes_f9hDNA.fa.Contig5932			CUST_5741	TA8804_3983
CUST_19160	riken_Mes_f9hDNA.fa.Contig265			CUST_5765	BM260228
CUST_19209	DV440887			CUST_5800	DV453954
CUST_19250	riken_Mes_f9hDNA.fa.Contig217			CUST_5809	DV441973
CUST_19301	CAS01_045_B21.f			CUST_5898	TA6580_3983
CUST_19399	DV457640			CUST_5945	TA5217_3983
CUST_19632	riken_Mes_f9hDNA.fa.Contig154			CUST_6074	CAS01_039_H22.f
CUST_19643	CAS01_049_I05.f			CUST_6081	riken_Mes_f9hDNA.fa.Contig3906
CUST_19735	TA9025_3983			CUST_6276	CAS01_015_N06.f
CUST_19788	0h645597			CUST_6374	CAS01_011_G21.f
CUST_19871	riken_Mes_f9hDNA.fa.Contig2762			CUST_6384	riken_Mes_f9hDNA.fa.Contig3863
CUST_19916	DV445542			CUST_6408	riken_Mes_f9hDNA.fa.Contig3852
CUST_19946	riken_Mes_f9hDNA.fa.Contig2728			CUST_662	DV452265
CUST_19994	DV445506			CUST_6656	DV458599
CUST_20081	0h652626			CUST_6665	TA5032_3983
CUST_20100	TA6172_3983			CUST_6747	TA9958_3983
CUST_20113	CAS01_029_G06.r			CUST_6759	riken_Mes_f9hDNA.fa.Contig3762
CUST_20137	CAS01_004_I23.r			CUST_6762	riken_Mes_f9hDNA.fa.Contig3760
CUST_20542	DV457355			CUST_688	DV452228
CUST_20655	riken_Mes_f9hDNA.fa.Contig2527			CUST_6984	TA7405_3983
CUST_20670	CAS01_038_J13.f			CUST_7101	riken_Mes_f9hDNA.fa.Contig3669
CUST_20738	CAS01_040_E03.r			CUST_7204	riken_Mes_f9hDNA.fa.Contig3608
CUST_20763	CAS01_004_F10.r			CUST_7285	CK641561
CUST_20765	CAS01_033_N20.f			CUST_7323	CAS01_035_C16.f
CUST_20805	CAS01_013_M01.r			CUST_734	DR087694
CUST_222	riken_Mes_f9hDNA.fa.Contig2404			CUST_736	CAS01_031_L05.f
CUST_2227	riken_Mes_f9hDNA.fa.Contig5850			CUST_7513	riken_Mes_f9hDNA.fa.Contig3524
CUST_2292	CAS01_011_E01.r			CUST_7595	CAS01_042_G24.f
CUST_2332	DV448607			CUST_7622	TA9345_3983
CUST_2403	DV443782			CUST_7714	CK641405
CUST_242	CAS01_037_J18.r			CUST_7817	TA6235_3983
CUST_2422	CAS01_002_L05.r			CUST_7853	DV458223
CUST_261	0h652386			CUST_8037	DV441368
CUST_2683	DV448523			CUST_8084	CK641329
CUST_2776	CAS01_046_M20.f			CUST_8086	CK641328
CUST_2809	TA6484_3983			CUST_8087	CK641324
CUST_298	DV452351			CUST_8140	CAS01_016_P18.f
CUST_2986	DV450787			CUST_8152	CAS01_003_B01.f
CUST_3051	riken_Mes_f9hDNA.fa.Contig5646			CUST_816	CAS01_037_G05.r
CUST_3083	riken_Mes_f9hDNA.fa.Contig5633			CUST_8188	CAS01_017_B07.r
CUST_3178	CAS01_001_N10.r			CUST_8203	CAS01_017_B07.f
CUST_3426	CAS01_052_N22.f			CUST_8357	CAS01_035_A22.r
CUST_3534	riken_Mes_f9hDNA.fa.Contig5516			CUST_8472	DR083811
CUST_3593	TA6059_3983			CUST_852	riken_Mes_f9hDNA.fa.Contig2251
CUST_3748	0h901190			CUST_8726	CAS01_045_G18.f
CUST_3978	CAS01_013_N02.r			CUST_8784	DV449902
CUST_4009	CAS01_038_H02.f			CUST_9208	CK644998
CUST_4231	riken_Mes_f9hDNA.fa.Contig5368			CUST_945	DV445011
CUST_428	riken_Mes_f9hDNA.fa.Contig2383			CUST_9451	DV449785
CUST_4381	CAS01_034_M13.r			CUST_9720	DV456834
CUST_4383	CAS01_034_M13.f			CUST_9756	DV456810
CUST_4457	TA9232_3983			CUST_9949	DV449641
CUST_4530	CAS01_015_B14.f
CUST_4549	riken_Mes_f9hDNA.fa.Contig5292
CUST_4761	CAS01_032_K01.r
CUST_4818	DR085746
CUST_4827	DV455129
CUST_4914	riken_Mes_f9hDNA.fa.Contig5197
CUST_4969	riken_Mes_f9hDNA.fa.Contig5164
CUST_5182	CAS01_025_D19.r
CUST_5212	CAS01_007_I03.f
CUST_5224	0h643019
CUST_5259	CAS01_048_O08.f
CUST_5336	riken_Mes_f9hDNA.fa.Contig5082
CUST_5426	0h650140
CUST_5466	DV450137
CUST_558	riken_Mes_f9hDNA.fa.Contig2323
CUST_5626	CAS01_050_E02.r
CUST_5650	0h650099
CUST_5663	TA5708_3983
CUST_5685	0h650070
CUST_5792	DV453964
CUST_5835	CAS01_037_P17.r
CUST_5846	TA6967_3983
CUST_5862	TA6996_3983
CUST_5988	CAS01_024_L05.r
CUST_5990	riken_Mes_f9hDNA.fa.Contig3955
CUST_5998	CAS01_009_P07.f
CUST_6022	riken_Mes_f9hDNA.fa.Contig3939
CUST_6083	riken_Mes_f9hDNA.fa.Contig3905
CUST_6131	CAS01_024_O16.r
CUST_6159	TA5445_3983
CUST_6195	CAS01_007_N03.f
CUST_6242	CAS01_030_M08.r
CUST_627	0h652294
CUST_6339	riken_Mes_f9hDNA.fa.Contig3889
CUST_6352	riken_Mes_f9hDNA.fa.Contig3880
CUST_6415	riken_Mes_f9hDNA.fa.Contig3849
CUST_6432	riken_Mes_f9hDNA.fa.Contig3839
CUST_6563	DV453750
CUST_6624	DV453709
CUST_6757	riken_Mes_f9hDNA.fa.Contig3764
CUST_6761	DV446563
CUST_6804	DV446540
CUST_6819	DV446536
CUST_6863	CAS01_036_H14.r
CUST_6897	CAS01_039_C08.f
CUST_7036	DR085105
CUST_7076	riken_Mes_f9hDNA.fa.Contig3680
CUST_7077	DV446480
CUST_7117	CAS01_013_P24.f
CUST_7133	DV458429
CUST_7257	DV453575
CUST_7273	DV453553
CUST_7316	CAS01_004_E01.f
CUST_7358	DR085022
CUST_7524	riken_Mes_f9hDNA.fa.Contig3517
CUST_7590	DV453493
CUST_7666	DV453423
CUST_7667	CAS01_019_A08.r
CUST_7691	CAS01_022_P12.r
CUST_8038	CAS01_045_M03.f
CUST_8067	DV441349
CUST_8162	TA6512_3983
CUST_8237	DV446150
CUST_8239	DV458125
CUST_8448	DV441254
CUST_8457	DV441244
CUST_854	DV445053
CUST_869	riken_Mes_f9hDNA.fa.Contig2245
CUST_8723	DV449986
CUST_8747	DV449949
CUST_8767	DV453177
CUST_8771	DV449919
CUST_8810	DV453131
CUST_8870	TA8302_3983
CUST_8934	CAS01_008_G18.r
CUST_8975	riken_Mes_f9hDNA.fa.Contig3143
CUST_8980	riken_Mes_f9hDNA.fa.Contig3139
CUST_9071	DV449867
CUST_9081	TA9176_3983
CUST_9105	TA9026_3983
CUST_9148	DV441076
CUST_9341	DV444915
CUST_9469	riken_Mes_f9hDNA.fa.Contig6978
CUST_9556	riken_Mes_f9hDNA.fa.Contig6932
CUST_9566	CAS01_018_H20.r
CUST_9661	CAS01_001_B17.r
CUST_9767	CAS01_026_C20.f
CUST_979	CAS01_032_I19.r
CUST_9847	0h651982
ProbeName	GeneName
CUST_10877	0h649475
CUST_11123	TA6282_3983
CUST_1113	CAS01_010_B06.f
CUST_1149	riken_Mes_f9hDNA.fa.Contig2198
CUST_11518	riken_Mes_f9hDNA.fa.Contig6533
CUST_1152	riken_Mes_f9hDNA.fa.Contig2195
CUST_11786	riken_Mes_f9hDNA.fa.Contig1627
CUST_11923	riken_Mes_f9hDNA.fa.Contig6469
CUST_12047	DV449211
CUST_12159	riken_Mes_f9hDNA.fa.Contig1584
CUST_12461	0h651468
CUST_12549	0h649110
CUST_12768	0h644230
CUST_12833	riken_Mes_f9hDNA.fa.Contig1409
CUST_12869	riken_Mes_f9hDNA.fa.Contig6295
CUST_12882	riken_Mes_f9hDNA.fa.Contig6289
CUST_12938	0h649054
CUST_12986	CAS01_023_M13.r
CUST_12992	riken_Mes_f9hDNA.fa.Contig6239
CUST_1311	CAS01_007_I22.f
CUST_1340	riken_Mes_f9hDNA.fa.Contig41
CUST_13410	TA7072_3983
CUST_13614	riken_Mes_f9hDNA.fa.Contig1278
CUST_13963	0h651127
CUST_14028	TA6364_3983
CUST_14039	riken_Mes_f9hDNA.fa.Contig1197
CUST_14118	CAS01_049_O11.r
CUST_14180	riken_Mes_f9hDNA.fa.Contig1106
CUST_14681	riken_Mes_f9hDNA.fa.Contig4944
CUST_14955	riken_Mes_f9hDNA.fa.Contig4873
CUST_15215	CAS01_042_M20.r
CUST_15483	DV442695
CUST_15545	TA7076_3983
CUST_15546	TA8110_3983
CUST_15554	DV454617
CUST_15592	CAS01_020_N13.f
CUST_1576	CAS01_031_M23.f
CUST_15828	CAS01_020_K01.r
CUST_16864	DV447184
CUST_17985	riken_Mes_f9hDNA.fa.Contig511
CUST_18517	DV457862
CUST_18574	0h645822
CUST_1911	riken_Mes_f9hDNA.fa.Contig5932
CUST_19301	CAS01_045_B21.f
CUST_20081	0h652626
CUST_20172	DV457467
CUST_20738	CAS01_040_E03.r
CUST_222	riken_Mes_f9hDNA.fa.Contig2404
CUST_2353	CAS01_019_B12.f
CUST_2403	DV443782
CUST_242	CAS01_037_J18.r
CUST_2542	0h650895
CUST_261	0h652386
CUST_2683	DV448523
CUST_2986	DV450787
CUST_3051	riken_Mes_f9hDNA.fa.Contig5646
CUST_3371	0h648375
CUST_3426	CAS01_052_N22.f
CUST_3699	CAS01_036_I03.f
CUST_4231	riken_Mes_f9hDNA.fa.Contig5368
CUST_4381	CAS01_034_M13.r
CUST_4438	DV443269
CUST_4969	riken_Mes_f9hDNA.fa.Contig5164
CUST_5161	DV455045
CUST_5224	0h643019
CUST_5259	CAS01_048_O08.f
CUST_5336	riken_Mes_f9hDNA.fa.Contig5082
CUST_5466	DV450137
CUST_5490	riken_Mes_f9hDNA.fa.Contig5007
CUST_5862	TA6996_3983
CUST_5990	riken_Mes_f9hDNA.fa.Contig3955
CUST_6001	riken_Mes_f9hDNA.fa.Contig3949
CUST_6131	CAS01_024_O16.r
CUST_627	0h652294
CUST_6432	riken_Mes_f9hDNA.fa.Contig3839
CUST_6546	DV441799
CUST_6757	riken_Mes_f9hDNA.fa.Contig3764
CUST_7141	riken_Mes_f9hDNA.fa.Contig3645
CUST_7257	DV453575
CUST_7524	riken_Mes_f9hDNA.fa.Contig3517
CUST_7590	DV453493
CUST_8162	TA6512_3983
CUST_821	CAS01_033_L17.r
CUST_8221	riken_Mes_f9hDNA.fa.Contig3359
CUST_8448	DV441254
CUST_9007	TA7438_3983
CUST_9065	CAS01_035_A20.f
CUST_9081	TA9176_3983
CUST_9186	DR083612
CUST_9283	DV444942
CUST_9556	riken_Mes_f9hDNA.fa.Contig6932
CUST_9661	CAS01_001_B17.r
